# Supplementary material for: Biomarker identification associated with M2 tumor-associated macrophage infiltration in glioblastoma
Source: Front Neurol. 2025 May 14;16:1545608. doi: 10.3389/fneur.2025.1545608 (PMC12117037; doi:10.3389/fneur.2025.1545608)
Supplement: SUPPLEMENTARY TABLE S1 — List of 352 TAM marker genes identified via scRNA-seq analysis. [file Data_Sheet_1.csv]

	p_val	avg_log2FC	pct.1	pct.2	p_val_adj	cluster	gene
APOE	0	6.175174514	0.797	0.032	0	TAM	APOE
SPP1	0	5.688558509	0.722	0.037	0	TAM	SPP1
APOC1	0	4.978166545	0.73	0.019	0	TAM	APOC1
C1QB	0	4.591952167	0.751	0.009	0	TAM	C1QB
C1QA	0	4.344520254	0.754	0.009	0	TAM	C1QA
CST3	0	4.120730294	0.821	0.01	0	TAM	CST3
TYROBP	0	4.005330637	0.86	0.016	0	TAM	TYROBP
HLA-DRA	0	3.781106328	0.883	0.153	0	TAM	HLA-DRA
FTL	0	3.641213096	0.986	0.686	0	TAM	FTL
FCGBP	0	3.604885005	0.472	0.007	0	TAM	FCGBP
C3	0	3.569117646	0.641	0.006	0	TAM	C3
C1QC	0	3.549026985	0.654	0.007	0	TAM	C1QC
FCER1G	0	3.534885699	0.768	0.011	0	TAM	FCER1G
AIF1	0	3.500510017	0.81	0.044	0	TAM	AIF1
CD14	0	3.485201173	0.641	0.006	0	TAM	CD14
SAT1	0	3.416138815	0.918	0.274	0	TAM	SAT1
MS4A7	0	3.316146812	0.663	0.004	0	TAM	MS4A7
CTSB	0	3.255624099	0.788	0.064	0	TAM	CTSB
CD74	0	3.198330636	0.913	0.312	0	TAM	CD74
SLC11A1	0	3.196598863	0.649	0.004	0	TAM	SLC11A1
NPC2	0	3.187526122	0.802	0.063	0	TAM	NPC2
LYZ	0	3.104639637	0.441	0.004	0	TAM	LYZ
SGK1	0	3.095364864	0.594	0.012	0	TAM	SGK1
A2M	0	3.09352751	0.542	0.004	0	TAM	A2M
CD163	0	3.091424508	0.619	0.005	0	TAM	CD163
HLA-DPA1	0	3.083384997	0.839	0.255	0	TAM	HLA-DPA1
PSAP	0	2.92490178	0.747	0.069	0	TAM	PSAP
CEBPD	0	2.895549347	0.713	0.058	0	TAM	CEBPD
MS4A6A	0	2.855405552	0.594	0.008	0	TAM	MS4A6A
FCGR3A	0	2.845589602	0.576	0.008	0	TAM	FCGR3A
MARCKS	0	2.821566284	0.603	0.019	0	TAM	MARCKS
MAFB	0	2.756897311	0.503	0.002	0	TAM	MAFB
FOS	0	2.708122406	0.792	0.187	0	TAM	FOS
TREM2	0	2.622478742	0.497	0.001	0	TAM	TREM2
HLA-DRB1	0	2.592771404	0.718	0.158	0	TAM	HLA-DRB1
GLUL	0	2.568402894	0.636	0.062	0	TAM	GLUL
HLA-DPB1	0	2.550965818	0.806	0.252	0	TAM	HLA-DPB1
FTH1	0	2.544836293	0.979	0.762	0	TAM	FTH1
FCGRT	0	2.522590213	0.595	0.02	0	TAM	FCGRT
VSIG4	0	2.49966712	0.482	0.002	0	TAM	VSIG4
PLXDC2	0	2.475283206	0.535	0.003	0	TAM	PLXDC2
HMOX1	0	2.439629859	0.385	0.004	0	TAM	HMOX1
HLA-DRB5	0	2.425260587	0.595	0.08	0	TAM	HLA-DRB5
SLC1A3	0	2.416607967	0.444	0.002	0	TAM	SLC1A3
NEAT1	0	2.414978656	0.873	0.542	0	TAM	NEAT1
GSN	0	2.394015225	0.509	0.005	0	TAM	GSN
RHOB	0	2.332203535	0.441	0.011	0	TAM	RHOB
CSF1R	0	2.309820197	0.477	0.003	0	TAM	CSF1R
KCTD12	0	2.308345482	0.485	0.006	0	TAM	KCTD12
RNASET2	0	2.296856635	0.747	0.157	0	TAM	RNASET2
GRN	0	2.279270895	0.561	0.029	0	TAM	GRN
FCGR2A	0	2.254128219	0.484	0.004	0	TAM	FCGR2A
C1orf162	0	2.237780537	0.507	0.018	0	TAM	C1orf162
DUSP1	0	2.215448661	0.762	0.194	0	TAM	DUSP1
CPVL	0	2.156606621	0.432	0.001	0	TAM	CPVL
EPB41L2	0	2.134754243	0.399	0.005	0	TAM	EPB41L2
HLA-DQB1	0	2.094024898	0.593	0.097	0	TAM	HLA-DQB1
ZFP36L1	0	2.060852004	0.671	0.181	0	TAM	ZFP36L1
CEBPB	0	2.046615317	0.621	0.102	0	TAM	CEBPB
CYBB	0	2.022125119	0.415	0.012	0	TAM	CYBB
QKI	0	2.013142016	0.489	0.027	0	TAM	QKI
SLCO2B1	0	2.011762356	0.376	0.003	0	TAM	SLCO2B1
HLA-DMA	0	2.001316351	0.571	0.058	0	TAM	HLA-DMA
MSR1	0	1.996486602	0.386	0.001	0	TAM	MSR1
CLEC7A	0	1.988652241	0.41	0.005	0	TAM	CLEC7A
APLP2	0	1.978808348	0.467	0.026	0	TAM	APLP2
LST1	0	1.954651796	0.457	0.024	0	TAM	LST1
YWHAH	0	1.942468147	0.504	0.056	0	TAM	YWHAH
CXCL16	0	1.932659278	0.396	0.002	0	TAM	CXCL16
TYMP	0	1.92697556	0.575	0.086	0	TAM	TYMP
OGFRL1	0	1.898022993	0.451	0.031	0	TAM	OGFRL1
HLA-DMB	0	1.897677478	0.48	0.035	0	TAM	HLA-DMB
S100A11	0	1.812229865	0.857	0.351	0	TAM	S100A11
RGS1	0	1.807804894	0.728	0.185	0	TAM	RGS1
RAC1	0	1.807173475	0.683	0.15	0	TAM	RAC1
BRI3	0	1.792194736	0.526	0.071	0	TAM	BRI3
CD63	0	1.760500111	0.723	0.22	0	TAM	CD63
CTSS	0	1.681463208	0.603	0.122	0	TAM	CTSS
MS4A4A	2.84E-305	1.967463834	0.359	0.001	5.28E-301	TAM	MS4A4A
GPR34	2.76E-300	1.999233365	0.36	0.004	5.13E-296	TAM	GPR34
RNF130	1.53E-294	1.727602909	0.384	0.015	2.84E-290	TAM	RNF130
CD68	7.72E-288	1.726042258	0.346	0.003	1.43E-283	TAM	CD68
TIMP2	1.19E-286	1.723348899	0.345	0.003	2.21E-282	TAM	TIMP2
ASAH1	1.21E-286	1.733475896	0.475	0.06	2.25E-282	TAM	ASAH1
IER3	4.23E-286	2.160663648	0.367	0.012	7.85E-282	TAM	IER3
IL18	2.03E-284	1.797183415	0.339	0.002	3.76E-280	TAM	IL18
CCDC88A	3.28E-283	1.61615761	0.393	0.023	6.09E-279	TAM	CCDC88A
RAB31	5.91E-281	1.708617331	0.343	0.005	1.10E-276	TAM	RAB31
ALDH2	4.01E-280	1.676950848	0.344	0.006	7.45E-276	TAM	ALDH2
SPI1	3.05E-278	1.664392545	0.337	0.004	5.66E-274	TAM	SPI1
CTSZ	3.71E-278	1.646353629	0.452	0.052	6.90E-274	TAM	CTSZ
FPR1	4.92E-277	1.697090489	0.328	0.001	9.13E-273	TAM	FPR1
ZFP36	2.15E-276	1.602193602	0.588	0.129	3.99E-272	TAM	ZFP36
CPM	2.44E-271	1.980808183	0.324	0.001	4.53E-267	TAM	CPM
FGL2	4.04E-270	1.716332465	0.349	0.011	7.51E-266	TAM	FGL2
MEF2A	4.12E-269	1.624706515	0.396	0.029	7.66E-265	TAM	MEF2A
TUBA1B	1.50E-267	1.802673028	0.634	0.183	2.78E-263	TAM	TUBA1B
HTRA1	1.30E-265	1.852715361	0.317	0.001	2.41E-261	TAM	HTRA1
IGSF6	1.80E-265	1.712155729	0.329	0.005	3.35E-261	TAM	IGSF6
CLEC5A	2.25E-265	1.839345278	0.315	0	4.17E-261	TAM	CLEC5A
MEF2C	6.16E-264	1.653207439	0.358	0.017	1.14E-259	TAM	MEF2C
TBXAS1	1.26E-261	1.62273908	0.336	0.009	2.33E-257	TAM	TBXAS1
ZEB2	4.79E-261	1.565660476	0.423	0.045	8.90E-257	TAM	ZEB2
LIMS1	4.35E-258	1.53101976	0.494	0.084	8.07E-254	TAM	LIMS1
LAPTM5	2.28E-254	1.306116987	0.785	0.336	4.24E-250	TAM	LAPTM5
MNDA	8.81E-253	1.746245024	0.318	0.006	1.64E-248	TAM	MNDA
PLAUR	1.26E-252	1.859903678	0.311	0.004	2.35E-248	TAM	PLAUR
STAB1	4.58E-252	1.788025555	0.306	0.002	8.51E-248	TAM	STAB1
DOCK4	6.27E-252	1.635539812	0.304	0.001	1.16E-247	TAM	DOCK4
ATP6V0B	2.73E-250	1.469478552	0.518	0.101	5.08E-246	TAM	ATP6V0B
RNASE6	5.59E-250	1.535331835	0.338	0.014	1.04E-245	TAM	RNASE6
CTSH	6.99E-250	1.506957224	0.384	0.033	1.30E-245	TAM	CTSH
IL13RA1	2.81E-249	1.584646888	0.309	0.004	5.23E-245	TAM	IL13RA1
HLA-DQA1	2.17E-248	1.718315341	0.421	0.051	4.03E-244	TAM	HLA-DQA1
TGFBI	5.51E-248	1.933322933	0.323	0.01	1.02E-243	TAM	TGFBI
HIF1A	1.70E-247	1.582374789	0.393	0.039	3.16E-243	TAM	HIF1A
SAP30	2.14E-247	1.610361301	0.402	0.043	3.98E-243	TAM	SAP30
LPCAT2	2.99E-247	1.603379805	0.299	0.001	5.56E-243	TAM	LPCAT2
SRGN	4.09E-247	1.381090324	0.857	0.547	7.59E-243	TAM	SRGN
IFNGR1	1.65E-243	1.531269089	0.439	0.062	3.06E-239	TAM	IFNGR1
CYFIP1	1.19E-239	1.63789149	0.303	0.006	2.21E-235	TAM	CYFIP1
SDCBP	4.21E-239	1.430201727	0.447	0.068	7.82E-235	TAM	SDCBP
LILRB4	6.95E-239	1.599568661	0.292	0.002	1.29E-234	TAM	LILRB4
DSE	9.73E-238	1.507365299	0.321	0.013	1.81E-233	TAM	DSE
NAMPT	2.07E-237	1.971996334	0.368	0.034	3.85E-233	TAM	NAMPT
CD9	1.90E-235	1.574358084	0.329	0.017	3.52E-231	TAM	CD9
LY86	9.66E-233	1.567606215	0.315	0.013	1.79E-228	TAM	LY86
CD81	1.08E-231	1.423953408	0.736	0.339	2.01E-227	TAM	CD81
ADAP2	1.61E-230	1.586079047	0.284	0.002	2.99E-226	TAM	ADAP2
IFNGR2	5.90E-227	1.490411605	0.292	0.007	1.10E-222	TAM	IFNGR2
LHFPL2	1.75E-226	1.517651123	0.277	0.001	3.25E-222	TAM	LHFPL2
OLR1	2.11E-224	1.598828623	0.27	0	3.91E-220	TAM	OLR1
ANXA5	1.54E-222	1.351118944	0.518	0.116	2.85E-218	TAM	ANXA5
ACSL1	2.32E-219	1.435803228	0.279	0.005	4.31E-215	TAM	ACSL1
PDK4	4.01E-216	2.020009123	0.268	0.002	7.45E-212	TAM	PDK4
SIGLEC10	5.53E-216	1.549623904	0.272	0.004	1.03E-211	TAM	SIGLEC10
SERPINA1	6.67E-216	1.39031894	0.267	0.002	1.24E-211	TAM	SERPINA1
SLC25A37	2.14E-215	1.651185675	0.323	0.023	3.97E-211	TAM	SLC25A37
RNASE1	6.82E-214	2.738178921	0.263	0.001	1.27E-209	TAM	RNASE1
BHLHE41	1.15E-213	1.683872339	0.272	0.005	2.13E-209	TAM	BHLHE41
FCGR1A	1.49E-213	1.460103202	0.261	0.001	2.77E-209	TAM	FCGR1A
RGS2	1.17E-211	1.608022721	0.325	0.027	2.17E-207	TAM	RGS2
SLC2A5	2.02E-211	1.58626548	0.261	0.001	3.75E-207	TAM	SLC2A5
ETS2	2.81E-211	1.371801982	0.286	0.01	5.22E-207	TAM	ETS2
PPT1	7.13E-209	1.304664909	0.35	0.037	1.32E-204	TAM	PPT1
TMEM176B	8.09E-209	1.58644926	0.256	0.001	1.50E-204	TAM	TMEM176B
SLC16A3	1.90E-207	1.365620919	0.296	0.016	3.54E-203	TAM	SLC16A3
CCL3	1.13E-205	2.168111242	0.393	0.066	2.11E-201	TAM	CCL3
BASP1	2.67E-205	1.40997882	0.285	0.013	4.97E-201	TAM	BASP1
CTSD	1.40E-204	1.511112422	0.505	0.127	2.60E-200	TAM	CTSD
MFSD1	2.05E-201	1.27583533	0.3	0.02	3.80E-197	TAM	MFSD1
DAB2	9.56E-201	1.460427741	0.25	0.002	1.78E-196	TAM	DAB2
USP53	5.61E-197	1.426944264	0.301	0.023	1.04E-192	TAM	USP53
RASSF4	9.70E-197	1.349982986	0.254	0.005	1.80E-192	TAM	RASSF4
S100A9	6.77E-195	2.519468553	0.27	0.012	1.26E-190	TAM	S100A9
CTSL	8.95E-195	1.600617968	0.262	0.008	1.66E-190	TAM	CTSL
IFITM3	1.30E-194	1.491155483	0.268	0.011	2.41E-190	TAM	IFITM3
MCL1	6.22E-194	1.271053674	0.601	0.199	1.16E-189	TAM	MCL1
SORL1	4.54E-192	1.264756822	0.4	0.07	8.44E-188	TAM	SORL1
DENND3	7.14E-189	1.392929753	0.273	0.015	1.33E-184	TAM	DENND3
PHC2	2.41E-188	1.325234031	0.301	0.026	4.47E-184	TAM	PHC2
C3AR1	3.85E-188	1.320041145	0.27	0.014	7.14E-184	TAM	C3AR1
BMP2K	3.81E-187	1.303310932	0.253	0.008	7.08E-183	TAM	BMP2K
SCPEP1	7.31E-187	1.249001316	0.277	0.017	1.36E-182	TAM	SCPEP1
1-Mar.1	1.58E-186	1.22066944	0.287	0.021	2.93E-182	TAM	1-Mar.1
LTC4S	3.63E-184	1.430841709	0.279	0.019	6.74E-180	TAM	LTC4S
ALOX5AP	5.87E-182	1.312602362	0.566	0.192	1.09E-177	TAM	ALOX5AP
LYN	2.86E-181	1.191485224	0.269	0.016	5.32E-177	TAM	LYN
HAVCR2	1.32E-178	1.164310409	0.333	0.044	2.45E-174	TAM	HAVCR2
RB1	2.16E-178	1.226737668	0.268	0.017	4.01E-174	TAM	RB1
LAPTM4A	1.59E-177	1.07261613	0.343	0.048	2.96E-173	TAM	LAPTM4A
NINJ1	3.32E-173	1.416717904	0.258	0.016	6.18E-169	TAM	NINJ1
HLA-DQA2	1.72E-171	1.202233518	0.257	0.016	3.20E-167	TAM	HLA-DQA2
LPAR6	4.23E-171	1.267141138	0.261	0.018	7.85E-167	TAM	LPAR6
RTN4	2.94E-169	1.081125764	0.428	0.098	5.46E-165	TAM	RTN4
RGS10	3.02E-166	1.10112918	0.553	0.179	5.60E-162	TAM	RGS10
EGR1	3.44E-163	1.482169686	0.288	0.035	6.38E-159	TAM	EGR1
SKAP2	2.20E-162	1.144250501	0.289	0.034	4.08E-158	TAM	SKAP2
ITM2B	5.07E-162	1.105621478	0.828	0.527	9.42E-158	TAM	ITM2B
YBX3	2.51E-161	1.000190184	0.279	0.029	4.66E-157	TAM	YBX3
REL	2.87E-160	1.030017021	0.434	0.106	5.34E-156	TAM	REL
PICALM	6.43E-159	1.132474325	0.278	0.03	1.19E-154	TAM	PICALM
TSPO	7.09E-159	1.057563817	0.577	0.203	1.32E-154	TAM	TSPO
GRB2	1.19E-157	1.048499264	0.427	0.103	2.21E-153	TAM	GRB2
PLSCR1	2.82E-157	1.037808763	0.281	0.032	5.24E-153	TAM	PLSCR1
THEMIS2	8.97E-157	1.025883894	0.253	0.021	1.67E-152	TAM	THEMIS2
ARHGAP18	4.13E-153	0.97231413	0.361	0.071	7.67E-149	TAM	ARHGAP18
SKIL	2.38E-152	1.061937796	0.299	0.043	4.42E-148	TAM	SKIL
ARRB2	3.73E-151	1.033431066	0.36	0.073	6.92E-147	TAM	ARRB2
H2AFY	9.28E-151	1.050618652	0.376	0.082	1.72E-146	TAM	H2AFY
GPX4	2.83E-149	1.017398026	0.523	0.172	5.26E-145	TAM	GPX4
HCLS1	4.26E-149	0.955274664	0.537	0.176	7.91E-145	TAM	HCLS1
BNIP3L	5.94E-143	1.150764856	0.283	0.041	1.10E-138	TAM	BNIP3L
VSIR	4.32E-142	1.007022169	0.32	0.059	8.02E-138	TAM	VSIR
RNF149	2.99E-141	0.939953327	0.329	0.063	5.56E-137	TAM	RNF149
SERPINB6	5.21E-140	0.976067078	0.265	0.034	9.68E-136	TAM	SERPINB6
METRNL	3.09E-139	1.058868732	0.283	0.043	5.74E-135	TAM	METRNL
HERPUD1	7.99E-137	1.09287009	0.564	0.224	1.48E-132	TAM	HERPUD1
ATP1B3	3.40E-135	1.054476587	0.322	0.065	6.32E-131	TAM	ATP1B3
PLIN2	8.24E-135	1.961732326	0.276	0.046	1.53E-130	TAM	PLIN2
LGALS1	1.08E-134	1.415937279	0.543	0.227	2.01E-130	TAM	LGALS1
VMP1	8.46E-134	1.049865021	0.419	0.123	1.57E-129	TAM	VMP1
CMTM6	1.24E-132	0.944544673	0.316	0.063	2.31E-128	TAM	CMTM6
PABPC4	5.15E-132	0.98898657	0.29	0.051	9.57E-128	TAM	PABPC4
CANX	1.39E-129	0.878853595	0.378	0.096	2.59E-125	TAM	CANX
PYCARD	1.65E-126	0.97684298	0.405	0.115	3.07E-122	TAM	PYCARD
TKT	3.22E-125	0.938917344	0.289	0.054	5.98E-121	TAM	TKT
ITGB2	3.69E-125	0.841473384	0.566	0.222	6.86E-121	TAM	ITGB2
ATP6V1F	5.25E-122	0.859895084	0.453	0.147	9.74E-118	TAM	ATP6V1F
AKR1B1	7.86E-120	0.984665614	0.257	0.043	1.46E-115	TAM	AKR1B1
RNF13	2.10E-119	0.849801859	0.275	0.051	3.90E-115	TAM	RNF13
LAP3	2.50E-119	0.925958064	0.268	0.048	4.64E-115	TAM	LAP3
WSB1	1.31E-118	0.896755971	0.405	0.121	2.44E-114	TAM	WSB1
YWHAE	4.26E-118	0.925893636	0.251	0.041	7.92E-114	TAM	YWHAE
ATP6AP2	9.96E-118	0.813873178	0.359	0.094	1.85E-113	TAM	ATP6AP2
YBX1	2.22E-117	0.872270377	0.683	0.347	4.12E-113	TAM	YBX1
MAT2A	3.39E-117	1.011149926	0.268	0.05	6.29E-113	TAM	MAT2A
SH3BGRL	5.47E-116	0.823955414	0.452	0.15	1.02E-111	TAM	SH3BGRL
COTL1	1.76E-115	0.851479369	0.593	0.262	3.27E-111	TAM	COTL1
GPR183	1.88E-113	1.054474056	0.293	0.066	3.50E-109	TAM	GPR183
GNAI2	7.65E-113	0.777643036	0.583	0.243	1.42E-108	TAM	GNAI2
CNPY3	1.55E-112	0.860321346	0.299	0.066	2.87E-108	TAM	CNPY3
GSTO1	3.19E-111	0.839912415	0.398	0.124	5.92E-107	TAM	GSTO1
HSPA1A	2.86E-108	1.874857573	0.292	0.075	5.30E-104	TAM	HSPA1A
FAM49B	2.71E-107	0.777928053	0.455	0.16	5.03E-103	TAM	FAM49B
AP2S1	1.96E-106	0.839562015	0.359	0.105	3.64E-102	TAM	AP2S1
PKM	9.90E-106	0.842246704	0.383	0.121	1.84E-101	TAM	PKM
OAZ1	4.33E-105	0.717766755	0.792	0.486	8.04E-101	TAM	OAZ1
CALM2	1.28E-104	0.824988428	0.545	0.229	2.38E-100	TAM	CALM2
MAP3K2	1.13E-103	0.767781108	0.258	0.052	2.09E-99	TAM	MAP3K2
TMEM14C	2.25E-103	0.866197564	0.283	0.066	4.17E-99	TAM	TMEM14C
TIMP1	4.97E-102	2.038640393	0.279	0.069	9.23E-98	TAM	TIMP1
TPM4	3.30E-101	0.783915585	0.282	0.067	6.12E-97	TAM	TPM4
BTG2	8.71E-101	0.989078403	0.395	0.137	1.62E-96	TAM	BTG2
GNG5	1.10E-100	0.76677208	0.476	0.182	2.04E-96	TAM	GNG5
GADD45B	2.39E-100	1.104361368	0.267	0.063	4.43E-96	TAM	GADD45B
ACTR2	1.61E-99	0.663055813	0.508	0.199	3.00E-95	TAM	ACTR2
MGAT1	2.31E-99	0.751523431	0.282	0.067	4.30E-95	TAM	MGAT1
TPI1	1.38E-98	0.860946973	0.457	0.176	2.57E-94	TAM	TPI1
PLEKHO1	1.71E-98	0.796283944	0.312	0.085	3.17E-94	TAM	PLEKHO1
CAPG	1.94E-98	0.806107569	0.352	0.109	3.61E-94	TAM	CAPG
SERPINB1	2.47E-98	0.771808332	0.351	0.107	4.59E-94	TAM	SERPINB1
CYBA	3.43E-98	0.662696495	0.835	0.607	6.37E-94	TAM	CYBA
CAPZA2	1.06E-97	0.75333022	0.257	0.056	1.96E-93	TAM	CAPZA2
EFHD2	3.72E-92	0.676952423	0.272	0.068	6.91E-88	TAM	EFHD2
NCKAP1L	3.30E-91	0.563737868	0.308	0.086	6.12E-87	TAM	NCKAP1L
WASF2	4.62E-91	0.751372809	0.388	0.135	8.59E-87	TAM	WASF2
SAMHD1	4.94E-91	0.616335327	0.381	0.129	9.17E-87	TAM	SAMHD1
MOB1A	1.47E-89	0.648308616	0.32	0.096	2.73E-85	TAM	MOB1A
SAMSN1	3.84E-89	0.681269838	0.336	0.105	7.13E-85	TAM	SAMSN1
RHOG	1.09E-85	0.652982463	0.275	0.074	2.02E-81	TAM	RHOG
ARPC5	1.80E-82	0.633176513	0.497	0.213	3.34E-78	TAM	ARPC5
MT2A	5.30E-82	1.479867218	0.417	0.184	9.84E-78	TAM	MT2A
GSTP1	1.80E-79	0.674239619	0.446	0.184	3.34E-75	TAM	GSTP1
RPS4Y1	1.88E-77	0.400205084	0.391	0.142	3.50E-73	TAM	RPS4Y1
SNX3	3.22E-77	0.654890391	0.361	0.132	5.98E-73	TAM	SNX3
PGLS	2.60E-76	0.627751899	0.277	0.084	4.83E-72	TAM	PGLS
RHOA	3.72E-76	0.596275239	0.5	0.224	6.90E-72	TAM	RHOA
PREX1	5.84E-76	0.573824871	0.265	0.077	1.08E-71	TAM	PREX1
SEC11A	1.16E-75	0.641761237	0.403	0.161	2.16E-71	TAM	SEC11A
C6orf62	1.22E-75	0.545360416	0.279	0.084	2.26E-71	TAM	C6orf62
TNFRSF1B	1.25E-74	0.560449338	0.306	0.102	2.32E-70	TAM	TNFRSF1B
2-Sep	2.44E-73	0.498471298	0.289	0.09	4.54E-69	TAM	2-Sep
TLN1	8.53E-73	0.505646292	0.4	0.157	1.58E-68	TAM	TLN1
RBPJ	1.33E-70	0.509053397	0.304	0.104	2.46E-66	TAM	RBPJ
CD84	1.42E-70	0.456644582	0.292	0.095	2.64E-66	TAM	CD84
PABPC1	1.44E-70	0.52591245	0.694	0.392	2.67E-66	TAM	PABPC1
MIS18BP1	1.52E-70	0.611865035	0.251	0.074	2.82E-66	TAM	MIS18BP1
MTRNR2L12	1.82E-70	0.501002838	0.274	0.085	3.38E-66	TAM	MTRNR2L12
CD164	3.02E-70	0.470934106	0.338	0.122	5.60E-66	TAM	CD164
POMP	9.56E-70	0.578270695	0.422	0.179	1.78E-65	TAM	POMP
VAPA	8.20E-69	0.509741985	0.327	0.119	1.52E-64	TAM	VAPA
SLC25A5	4.65E-66	0.54763259	0.386	0.161	8.65E-62	TAM	SLC25A5
SLC2A3	5.00E-66	1.063108892	0.331	0.137	9.29E-62	TAM	SLC2A3
HSP90B1	1.84E-64	0.619382606	0.405	0.178	3.42E-60	TAM	HSP90B1
GLRX	6.34E-64	0.558897562	0.374	0.158	1.18E-59	TAM	GLRX
VAMP8	9.41E-64	0.531422332	0.504	0.241	1.75E-59	TAM	VAMP8
GNB2	6.65E-63	0.479843779	0.253	0.081	1.23E-58	TAM	GNB2
CSTB	6.19E-62	0.723242445	0.419	0.188	1.15E-57	TAM	CSTB
PRDX1	1.77E-61	0.600706424	0.409	0.184	3.28E-57	TAM	PRDX1
APBB1IP	2.22E-61	0.532274618	0.398	0.175	4.12E-57	TAM	APBB1IP
LAMTOR1	5.50E-61	0.516386814	0.299	0.11	1.02E-56	TAM	LAMTOR1
GNAS	3.59E-60	0.540160032	0.669	0.382	6.67E-56	TAM	GNAS
TMBIM6	7.97E-60	0.476954491	0.56	0.282	1.48E-55	TAM	TMBIM6
SSR3	1.54E-59	0.513823611	0.291	0.108	2.87E-55	TAM	SSR3
ARPC3	1.79E-59	0.543071665	0.733	0.475	3.32E-55	TAM	ARPC3
LDHA	2.38E-59	0.631265474	0.501	0.258	4.41E-55	TAM	LDHA
MYDGF	7.91E-59	0.489879226	0.258	0.088	1.47E-54	TAM	MYDGF
PCBP1	3.83E-58	0.469552887	0.338	0.138	7.12E-54	TAM	PCBP1
CAP1	1.09E-57	0.406403783	0.407	0.181	2.03E-53	TAM	CAP1
ACTB	2.16E-57	0.575274768	0.884	0.731	4.01E-53	TAM	ACTB
EIF4A1	1.80E-56	0.449135426	0.285	0.106	3.35E-52	TAM	EIF4A1
VDAC1	4.30E-56	0.521928676	0.255	0.09	7.99E-52	TAM	VDAC1
MGAT4A	6.78E-56	0.431954954	0.264	0.096	1.26E-51	TAM	MGAT4A
H3F3A	2.30E-55	0.486406651	0.817	0.627	4.27E-51	TAM	H3F3A
TGOLN2	4.70E-55	0.325476534	0.333	0.136	8.74E-51	TAM	TGOLN2
CLTA	8.69E-55	0.451132194	0.332	0.138	1.62E-50	TAM	CLTA
MPC2	1.66E-54	0.646964504	0.262	0.098	3.08E-50	TAM	MPC2
GOLGB1	2.60E-54	0.369933509	0.292	0.114	4.83E-50	TAM	GOLGB1
DBI	5.18E-54	0.626539025	0.441	0.219	9.62E-50	TAM	DBI
MTDH	6.90E-54	0.400864562	0.43	0.201	1.28E-49	TAM	MTDH
LITAF	2.36E-53	0.404037234	0.304	0.122	4.38E-49	TAM	LITAF
BIN1	9.05E-53	0.791303667	0.267	0.106	1.68E-48	TAM	BIN1
MYO1F	1.03E-52	0.325732712	0.291	0.114	1.91E-48	TAM	MYO1F
GNB1	1.18E-52	0.424705308	0.27	0.102	2.19E-48	TAM	GNB1
MTPN	1.42E-52	0.393018189	0.268	0.1	2.63E-48	TAM	MTPN
DYNLL1	8.02E-52	0.477951314	0.385	0.178	1.49E-47	TAM	DYNLL1
FKBP5	4.66E-51	0.427966663	0.513	0.275	8.65E-47	TAM	FKBP5
RAP1A	6.46E-51	0.373010701	0.32	0.134	1.20E-46	TAM	RAP1A
RPN2	2.56E-50	0.415810402	0.272	0.106	4.75E-46	TAM	RPN2
GAPDH	2.60E-50	0.622160679	0.836	0.64	4.84E-46	TAM	GAPDH
CHCHD10	3.42E-50	0.533489038	0.313	0.135	6.36E-46	TAM	CHCHD10
CSNK1A1	8.89E-50	0.368886314	0.318	0.134	1.65E-45	TAM	CSNK1A1
CDV3	8.21E-49	0.359119137	0.332	0.144	1.53E-44	TAM	CDV3
CAPZA1	1.94E-48	0.306870666	0.27	0.106	3.61E-44	TAM	CAPZA1
JUNB	3.61E-48	0.353163554	0.55	0.306	6.71E-44	TAM	JUNB
MT-CO3	8.90E-48	0.254952806	0.967	0.996	1.65E-43	TAM	MT-CO3
TMEM219	1.12E-47	0.456237225	0.253	0.099	2.09E-43	TAM	TMEM219
MT-ND4L	1.31E-47	0.378984776	0.332	0.147	2.43E-43	TAM	MT-ND4L
TALDO1	1.95E-47	0.397439669	0.261	0.103	3.62E-43	TAM	TALDO1
TOP1	4.95E-47	0.32765364	0.307	0.13	9.19E-43	TAM	TOP1
DHRS7	5.01E-47	0.4258218	0.313	0.136	9.31E-43	TAM	DHRS7
EIF4G2	2.90E-46	0.283459556	0.337	0.149	5.39E-42	TAM	EIF4G2
HSPA5	4.80E-45	0.63402553	0.291	0.128	8.92E-41	TAM	HSPA5
TMED9	1.98E-44	0.327885306	0.263	0.107	3.67E-40	TAM	TMED9
SERP1	7.25E-44	0.345202112	0.504	0.267	1.35E-39	TAM	SERP1
ANXA2	1.85E-43	0.530080796	0.34	0.166	3.44E-39	TAM	ANXA2
ATP5F1B	2.38E-43	0.28756177	0.3	0.13	4.43E-39	TAM	ATP5F1B
GLIPR1	3.25E-43	0.252880813	0.308	0.135	6.03E-39	TAM	GLIPR1
KTN1	3.50E-43	0.2741763	0.352	0.164	6.50E-39	TAM	KTN1
PGK1	7.62E-40	0.41717914	0.385	0.198	1.42E-35	TAM	PGK1
ARPC1B	2.17E-39	0.367350284	0.495	0.268	4.04E-35	TAM	ARPC1B
PCBP2	5.98E-39	0.269576207	0.311	0.145	1.11E-34	TAM	PCBP2
P4HB	8.29E-39	0.358476508	0.262	0.115	1.54E-34	TAM	P4HB
CSDE1	1.15E-38	0.263102566	0.309	0.143	2.14E-34	TAM	CSDE1
KLF6	2.49E-38	0.482044825	0.591	0.371	4.62E-34	TAM	KLF6
NOP10	8.10E-38	0.319034289	0.288	0.132	1.50E-33	TAM	NOP10
ATP6V0E1	3.00E-37	0.351885309	0.516	0.289	5.57E-33	TAM	ATP6V0E1
LAMTOR4	1.27E-36	0.285596259	0.413	0.215	2.36E-32	TAM	LAMTOR4
HSP90AB1	1.81E-36	0.414760007	0.554	0.331	3.36E-32	TAM	HSP90AB1
NDUFB2	2.71E-35	0.29310851	0.41	0.215	5.04E-31	TAM	NDUFB2
ATP5F1C	5.39E-35	0.278184213	0.276	0.127	1.00E-30	TAM	ATP5F1C
MT-ND2	1.34E-32	0.287645318	0.919	0.884	2.49E-28	TAM	MT-ND2
PNRC1	2.05E-31	0.26966389	0.494	0.284	3.81E-27	TAM	PNRC1
ENO1	3.45E-31	0.447412691	0.438	0.258	6.40E-27	TAM	ENO1
CALR	7.80E-31	0.316889831	0.402	0.227	1.45E-26	TAM	CALR
CAPZB	2.69E-29	0.254961716	0.436	0.244	4.99E-25	TAM	CAPZB
FOSB	5.34E-28	0.269011997	0.4	0.232	9.93E-24	TAM	FOSB
JPT1	1.91E-27	0.259838985	0.273	0.139	3.54E-23	TAM	JPT1
PPIA	2.33E-27	0.298888111	0.627	0.403	4.32E-23	TAM	PPIA
RPL23	7.29E-25	0.280020272	0.749	0.541	1.35E-20	TAM	RPL23
VIM	2.17E-09	0.616049004	0.643	0.591	4.02E-05	TAM	VIM
CCL5	0	4.201942837	0.648	0.037	0	T cells	CCL5
GZMA	0	3.734489969	0.575	0.016	0	T cells	GZMA
GZMK	0	3.536181193	0.466	0.008	0	T cells	GZMK
CD3D	0	3.412715632	0.615	0.011	0	T cells	CD3D
IL32	0	3.353084987	0.564	0.012	0	T cells	IL32
CD2	0	3.31127218	0.596	0.019	0	T cells	CD2
TRAC	0	2.977523853	0.485	0.01	0	T cells	TRAC
CD52	0	2.509727051	0.667	0.146	0	T cells	CD52
RPS15A	0	1.17707778	0.931	0.881	0	T cells	RPS15A
RPS27	0	1.171851824	0.936	0.883	0	T cells	RPS27
RPS3	0	1.144868945	0.924	0.875	0	T cells	RPS3
RPL28	0	1.033067453	0.933	0.918	0	T cells	RPL28
B2M	0	0.909658693	0.98	0.968	0	T cells	B2M
RPL41	0	0.878384181	0.944	0.942	0	T cells	RPL41
TRBC2	1.91E-297	2.758945915	0.42	0.017	3.54E-293	T cells	TRBC2
RPS25	3.65E-297	1.120447045	0.901	0.832	6.78E-293	T cells	RPS25
TXNIP	2.44E-291	1.57041421	0.824	0.53	4.53E-287	T cells	TXNIP
RPL10	3.76E-290	0.965899326	0.938	0.944	6.99E-286	T cells	RPL10
BTG1	1.31E-287	1.28934785	0.88	0.686	2.43E-283	T cells	BTG1
CD3G	2.88E-281	2.481767982	0.385	0.006	5.35E-277	T cells	CD3G
IL7R	1.75E-258	3.057041771	0.42	0.046	3.25E-254	T cells	IL7R
RPS12	7.79E-253	0.823064838	0.935	0.929	1.45E-248	T cells	RPS12
HLA-C	3.64E-250	1.330033079	0.834	0.689	6.75E-246	T cells	HLA-C
HLA-A	2.17E-248	1.111383432	0.896	0.77	4.03E-244	T cells	HLA-A
GZMH	1.22E-235	2.688558974	0.341	0.01	2.27E-231	T cells	GZMH
RPL23A	7.74E-233	0.886249144	0.909	0.852	1.44E-228	T cells	RPL23A
RPL13	3.72E-231	0.685052386	0.945	0.963	6.91E-227	T cells	RPL13
RPL30	1.42E-226	0.825214825	0.918	0.889	2.64E-222	T cells	RPL30
RARRES3	1.55E-224	2.180588881	0.431	0.084	2.87E-220	T cells	RARRES3
RPS27A	2.23E-218	0.769916842	0.928	0.904	4.15E-214	T cells	RPS27A
TRBC1	3.22E-216	2.709535255	0.314	0.008	5.99E-212	T cells	TRBC1
MALAT1	3.72E-211	0.509331725	1	0.901	6.91E-207	T cells	MALAT1
SYNE2	2.05E-204	2.376943713	0.316	0.017	3.81E-200	T cells	SYNE2
CST7	5.26E-186	2.256397289	0.3	0.021	9.76E-182	T cells	CST7
NKG7	4.85E-183	2.525424242	0.32	0.035	9.01E-179	T cells	NKG7
GIMAP7	3.86E-181	2.01374177	0.421	0.118	7.16E-177	T cells	GIMAP7
LCK	1.10E-180	1.970590854	0.268	0.007	2.03E-176	T cells	LCK
RPL14	4.12E-173	0.829887889	0.87	0.847	7.65E-169	T cells	RPL14
CD48	1.69E-172	1.816310483	0.443	0.145	3.13E-168	T cells	CD48
RPSA	1.74E-169	0.955860608	0.828	0.747	3.23E-165	T cells	RPSA
ACAP1	4.79E-169	1.923188805	0.349	0.066	8.90E-165	T cells	ACAP1
ETS1	1.01E-168	2.062831025	0.294	0.029	1.88E-164	T cells	ETS1
SOCS1	1.93E-166	1.996910008	0.29	0.028	3.58E-162	T cells	SOCS1
LTB	2.91E-166	1.784057796	0.367	0.069	5.40E-162	T cells	LTB
KLRB1	4.22E-160	2.54520026	0.25	0.01	7.85E-156	T cells	KLRB1
RPS29	1.84E-154	0.940284737	0.805	0.724	3.43E-150	T cells	RPS29
PTPRC	9.06E-153	1.339299557	0.685	0.536	1.68E-148	T cells	PTPRC
MYL12A	1.42E-151	1.335309224	0.658	0.504	2.64E-147	T cells	MYL12A
RPL35A	7.54E-151	0.777017127	0.862	0.816	1.40E-146	T cells	RPL35A
RPS14	1.54E-146	0.57440745	0.929	0.938	2.86E-142	T cells	RPS14
RPS15	2.09E-141	0.625577094	0.905	0.89	3.89E-137	T cells	RPS15
S100A4	1.18E-137	1.120638582	0.693	0.468	2.20E-133	T cells	S100A4
RPS26	9.31E-136	1.221778706	0.666	0.536	1.73E-131	T cells	RPS26
EEF1A1	2.15E-133	0.512306269	0.952	0.971	3.99E-129	T cells	EEF1A1
RPL19	1.32E-127	0.552863819	0.922	0.927	2.45E-123	T cells	RPL19
ISG20	2.66E-121	1.626493402	0.335	0.096	4.95E-117	T cells	ISG20
RPS18	8.32E-120	0.482874523	0.941	0.948	1.55E-115	T cells	RPS18
RPS28	1.91E-119	0.66631485	0.859	0.842	3.55E-115	T cells	RPS28
FAU	6.47E-119	0.588596323	0.895	0.895	1.20E-114	T cells	FAU
RPLP2	1.69E-116	0.603169175	0.889	0.889	3.15E-112	T cells	RPLP2
HLA-B	6.32E-113	0.69223598	0.888	0.809	1.17E-108	T cells	HLA-B
RPL10A	4.12E-107	0.668433093	0.831	0.779	7.66E-103	T cells	RPL10A
CALM1	5.97E-107	1.1011486	0.625	0.5	1.11E-102	T cells	CALM1
RPS4X	1.43E-103	0.655408796	0.85	0.844	2.66E-99	T cells	RPS4X
SH3BGRL3	3.82E-102	0.952870353	0.719	0.648	7.10E-98	T cells	SH3BGRL3
RPS2	1.71E-101	0.450896416	0.938	0.947	3.17E-97	T cells	RPS2
EVL	4.80E-99	1.458794296	0.399	0.191	8.92E-95	T cells	EVL
CD69	3.50E-97	1.458148241	0.394	0.181	6.50E-93	T cells	CD69
RAC2	2.12E-95	1.510538996	0.332	0.13	3.93E-91	T cells	RAC2
RPL32	2.06E-94	0.495307096	0.91	0.925	3.83E-90	T cells	RPL32
RPS21	4.30E-92	0.695363355	0.779	0.736	7.99E-88	T cells	RPS21
CYTIP	1.99E-90	1.440372241	0.336	0.139	3.69E-86	T cells	CYTIP
RPL7A	4.03E-90	0.499469093	0.889	0.889	7.49E-86	T cells	RPL7A
RPLP1	1.31E-89	0.429921184	0.943	0.973	2.43E-85	T cells	RPLP1
RPL18A	3.98E-86	0.454606655	0.903	0.899	7.40E-82	T cells	RPL18A
RPS7	1.88E-84	0.50620409	0.874	0.859	3.49E-80	T cells	RPS7
RPS19	3.98E-84	0.493600036	0.926	0.951	7.39E-80	T cells	RPS19
RPL36AL	2.50E-83	0.92466029	0.638	0.572	4.65E-79	T cells	RPL36AL
RPL3	3.84E-81	0.488487855	0.894	0.9	7.14E-77	T cells	RPL3
EEF1D	1.42E-79	0.835646048	0.668	0.608	2.64E-75	T cells	EEF1D
XIST	1.14E-77	0.957232127	0.252	0.069	2.12E-73	T cells	XIST
HCST	1.19E-75	1.127288642	0.528	0.401	2.21E-71	T cells	HCST
IKZF1	2.62E-75	1.461569286	0.346	0.173	4.86E-71	T cells	IKZF1
RPL11	4.02E-75	0.423868993	0.913	0.917	7.47E-71	T cells	RPL11
STK17A	4.42E-70	1.309352092	0.265	0.101	8.20E-66	T cells	STK17A
RPL9	1.79E-69	0.435888133	0.893	0.911	3.33E-65	T cells	RPL9
C12orf57	5.36E-69	1.233984032	0.292	0.125	9.95E-65	T cells	C12orf57
RPL26	8.06E-69	0.398522785	0.903	0.888	1.50E-64	T cells	RPL26
RPL21	8.40E-69	0.446257618	0.878	0.86	1.56E-64	T cells	RPL21
PSMB9	9.83E-68	1.281057018	0.332	0.17	1.83E-63	T cells	PSMB9
AES	4.06E-66	1.227015659	0.29	0.128	7.55E-62	T cells	AES
CORO1A	1.57E-65	1.070449592	0.499	0.383	2.91E-61	T cells	CORO1A
PCSK7	3.84E-65	1.374447869	0.282	0.125	7.14E-61	T cells	PCSK7
RPL34	4.36E-65	0.438807347	0.886	0.896	8.10E-61	T cells	RPL34
RPL18	8.98E-65	0.412780405	0.878	0.891	1.67E-60	T cells	RPL18
PIK3IP1	1.09E-64	1.236652549	0.307	0.146	2.03E-60	T cells	PIK3IP1
KIAA1551	4.53E-62	1.335404571	0.34	0.184	8.42E-58	T cells	KIAA1551
S100A6	7.63E-59	0.475030474	0.632	0.443	1.42E-54	T cells	S100A6
LEPROTL1	2.23E-58	1.336255322	0.265	0.121	4.14E-54	T cells	LEPROTL1
RPL39	8.19E-58	0.377555334	0.889	0.901	1.52E-53	T cells	RPL39
PPDPF	2.93E-55	1.227594611	0.323	0.184	5.44E-51	T cells	PPDPF
RPL24	2.35E-53	0.49558204	0.801	0.813	4.37E-49	T cells	RPL24
MT-CYB	5.86E-53	0.356024289	0.988	0.958	1.09E-48	T cells	MT-CYB
MYL12B	6.66E-53	0.91589139	0.52	0.453	1.24E-48	T cells	MYL12B
PPP2R5C	6.70E-51	1.33497464	0.266	0.133	1.25E-46	T cells	PPP2R5C
CXCR4	6.39E-49	0.902597237	0.474	0.355	1.19E-44	T cells	CXCR4
RPL36	4.23E-47	0.453395815	0.785	0.81	7.86E-43	T cells	RPL36
CCL4	2.30E-46	0.838636091	0.42	0.237	4.27E-42	T cells	CCL4
PSME1	5.04E-46	1.056435985	0.364	0.251	9.36E-42	T cells	PSME1
RPS16	5.34E-45	0.359335702	0.874	0.89	9.92E-41	T cells	RPS16
HLA-E	1.43E-44	0.598571864	0.7	0.694	2.66E-40	T cells	HLA-E
RPS5	3.98E-44	0.417123459	0.778	0.761	7.39E-40	T cells	RPS5
RPS3A	3.38E-43	0.319867865	0.898	0.916	6.28E-39	T cells	RPS3A
TPT1	1.95E-42	0.257733129	0.944	0.98	3.62E-38	T cells	TPT1
STK4	2.04E-42	1.043457309	0.387	0.284	3.80E-38	T cells	STK4
HLA-F	2.33E-42	1.178872216	0.275	0.157	4.32E-38	T cells	HLA-F
HINT1	8.79E-41	0.885026035	0.476	0.412	1.63E-36	T cells	HINT1
RPL13A	7.22E-40	0.316771707	0.879	0.887	1.34E-35	T cells	RPL13A
RPL6	7.36E-40	0.362572757	0.836	0.866	1.37E-35	T cells	RPL6
RPL8	2.92E-39	0.363819418	0.83	0.847	5.43E-35	T cells	RPL8
RNF213	7.22E-37	1.200516373	0.359	0.266	1.34E-32	T cells	RNF213
RPS10	8.63E-36	0.466468312	0.702	0.692	1.60E-31	T cells	RPS10
ACTG1	2.15E-32	0.494048669	0.73	0.744	4.00E-28	T cells	ACTG1
RPL37	3.18E-31	0.294409812	0.854	0.886	5.90E-27	T cells	RPL37
RPS9	3.30E-31	0.301159738	0.847	0.868	6.13E-27	T cells	RPS9
TOMM7	5.75E-29	0.583925377	0.564	0.564	1.07E-24	T cells	TOMM7
ZFP36L2	4.52E-28	0.570850713	0.614	0.566	8.40E-24	T cells	ZFP36L2
RPL35	1.24E-27	0.308956791	0.808	0.837	2.30E-23	T cells	RPL35
ARL4C	2.21E-26	0.808667918	0.336	0.247	4.11E-22	T cells	ARL4C
SSR2	5.73E-25	0.915135497	0.34	0.278	1.07E-20	T cells	SSR2
SUB1	1.29E-23	0.845367263	0.396	0.352	2.39E-19	T cells	SUB1
PFN1	5.87E-23	0.631631052	0.53	0.537	1.09E-18	T cells	PFN1
DDX24	5.13E-21	0.873918705	0.323	0.264	9.53E-17	T cells	DDX24
OST4	6.37E-21	0.713539648	0.428	0.403	1.18E-16	T cells	OST4
GSTK1	2.21E-20	0.865224246	0.252	0.183	4.10E-16	T cells	GSTK1
RPL38	5.32E-20	0.374975782	0.661	0.701	9.88E-16	T cells	RPL38
SNRPD2	2.33E-19	0.848014007	0.266	0.201	4.32E-15	T cells	SNRPD2
SARAF	4.01E-19	0.642482157	0.462	0.454	7.44E-15	T cells	SARAF
ANKRD12	2.08E-18	0.824927268	0.338	0.288	3.85E-14	T cells	ANKRD12
TMA7	6.16E-18	0.604785379	0.477	0.486	1.14E-13	T cells	TMA7
GMFG	8.40E-18	0.67003639	0.436	0.425	1.56E-13	T cells	GMFG
7-Sep	2.38E-17	0.756945653	0.363	0.332	4.42E-13	T cells	7-Sep
ARHGDIB	1.06E-16	0.579522915	0.495	0.512	1.97E-12	T cells	ARHGDIB
LCP1	3.11E-16	0.814401294	0.329	0.287	5.78E-12	T cells	LCP1
LDHB	6.93E-16	0.786611809	0.26	0.205	1.29E-11	T cells	LDHB
SOD1	1.13E-15	0.714470286	0.279	0.226	2.10E-11	T cells	SOD1
CD99	1.25E-15	0.743439436	0.295	0.246	2.33E-11	T cells	CD99
STK17B	2.48E-15	0.801217709	0.255	0.197	4.61E-11	T cells	STK17B
FXYD5	1.55E-14	0.738733317	0.297	0.253	2.88E-10	T cells	FXYD5
RPL27	4.15E-14	0.277523964	0.706	0.754	7.71E-10	T cells	RPL27
NOP53	4.91E-14	0.645821506	0.381	0.361	9.12E-10	T cells	NOP53
TSC22D3	5.92E-14	0.582152853	0.454	0.442	1.10E-09	T cells	TSC22D3
TRIR	7.13E-14	0.689901172	0.304	0.265	1.32E-09	T cells	TRIR
HSPA8	8.54E-14	0.61396679	0.357	0.324	1.59E-09	T cells	HSPA8
SRSF7	1.59E-13	0.726972765	0.354	0.324	2.95E-09	T cells	SRSF7
GIMAP4	2.24E-10	0.741102798	0.262	0.228	4.15E-06	T cells	GIMAP4
BTF3	3.62E-10	0.333772897	0.578	0.639	6.72E-06	T cells	BTF3
APRT	5.02E-10	0.628878157	0.333	0.321	9.33E-06	T cells	APRT
RAP1B	3.28E-09	0.681861284	0.268	0.241	6.10E-05	T cells	RAP1B
GUK1	3.73E-09	0.602539051	0.348	0.345	6.93E-05	T cells	GUK1
ANAPC16	6.24E-09	0.602729356	0.301	0.281	0.000115875	T cells	ANAPC16
COMMD6	1.00E-06	0.455067566	0.419	0.449	0.018618771	T cells	COMMD6
RPL31	5.25E-06	0.348129103	0.512	0.573	0.097445663	T cells	RPL31
NKTR	6.05E-06	0.803521626	0.254	0.241	0.112327897	T cells	NKTR
ATP5MG	1.38E-05	0.350238974	0.479	0.539	0.257106293	T cells	ATP5MG
RPL36A	1.87E-05	0.373965989	0.447	0.496	0.347841316	T cells	RPL36A
MZT2B	2.15E-05	0.462606081	0.329	0.339	0.400188338	T cells	MZT2B
PSME2	4.05E-05	0.562071252	0.285	0.283	0.752384535	T cells	PSME2
CFLAR	5.11E-05	0.705986918	0.252	0.246	0.948931787	T cells	CFLAR
SF3B1	1.00E-04	0.253788543	0.204	0.283	1	T cells	SF3B1
PTP4A2	0.000107624	0.625400412	0.258	0.256	1	T cells	PTP4A2
RBM39	0.000940336	0.258781197	0.307	0.423	1	T cells	RBM39
N4BP2L2	0.003034197	0.480945407	0.336	0.363	1	T cells	N4BP2L2
AKAP9	0.003417858	0.377981089	0.194	0.257	1	T cells	AKAP9
PIK3R1	0.003728554	0.403982697	0.213	0.283	1	T cells	PIK3R1
RAN	0.004370022	0.436563829	0.266	0.277	1	T cells	RAN
CIB1	0.00483136	0.472087693	0.285	0.304	1	T cells	CIB1
PRRC2C	0.00634425	0.291221316	0.304	0.407	1	T cells	PRRC2C
RBM25	0.007388748	0.311050411	0.248	0.329	1	T cells	RBM25
TCF25	0.008896064	0.32217074	0.246	0.323	1	T cells	TCF25
IGKC	0	4.842109344	0.576	0.005	0	B cells	IGKC
IGHM	0	4.017865452	0.545	0	0	B cells	IGHM
MS4A1	0	3.130972018	0.531	0.007	0	B cells	MS4A1
CD79A	0	2.590008186	0.46	0.001	0	B cells	CD79A
BANK1	0	2.402083956	0.388	0.002	0	B cells	BANK1
TNFRSF13C	0	2.330177191	0.321	0.002	0	B cells	TNFRSF13C
RALGPS2	3.00E-227	2.516162469	0.371	0.014	5.57E-223	B cells	RALGPS2
CD79B	6.87E-192	2.423944785	0.388	0.021	1.28E-187	B cells	CD79B
RPS8	1.78E-71	1.088647197	0.982	0.895	3.31E-67	B cells	RPS8
RPS271	1.39E-70	1.137426781	0.996	0.907	2.58E-66	B cells	RPS27
RPS23	5.16E-67	0.949438564	0.991	0.922	9.59E-63	B cells	RPS23
CD37	9.74E-66	1.91730216	0.759	0.303	1.81E-61	B cells	CD37
RPL211	4.49E-61	1.029070045	0.987	0.865	8.33E-57	B cells	RPL21
RPS181	8.04E-61	0.938626947	0.987	0.942	1.49E-56	B cells	RPS18
RPL18A1	6.71E-58	1.049195381	0.991	0.897	1.25E-53	B cells	RPL18A
RPL341	6.95E-58	0.983083832	0.987	0.887	1.29E-53	B cells	RPL34
RPL13A1	2.57E-54	1.035843518	0.991	0.878	4.77E-50	B cells	RPL13A
RPS11	2.72E-51	1.08305931	0.955	0.784	5.06E-47	B cells	RPS11
RPS3A1	1.07E-48	0.800547927	0.978	0.904	1.98E-44	B cells	RPS3A
RPL391	1.17E-48	0.916534264	0.964	0.892	2.17E-44	B cells	RPL39
RPL33	1.56E-48	0.853407996	0.996	0.893	2.90E-44	B cells	RPL3
RPS51	5.56E-48	1.102659626	0.942	0.763	1.03E-43	B cells	RPS5
RPL321	6.34E-48	0.823613114	0.987	0.914	1.18E-43	B cells	RPL32
RPL111	1.68E-47	0.832969114	0.982	0.913	3.11E-43	B cells	RPL11
RPL371	2.34E-45	0.896158357	0.969	0.865	4.35E-41	B cells	RPL37
LTB1	3.09E-45	1.452137058	0.594	0.212	5.74E-41	B cells	LTB
RPS27A1	8.24E-43	0.769980314	0.991	0.914	1.53E-38	B cells	RPS27A
RPL301	4.89E-42	0.795942807	0.973	0.902	9.09E-38	B cells	RPL30
RPS211	1.98E-41	0.959852951	0.929	0.752	3.69E-37	B cells	RPS21
RPL131	1.16E-40	0.645032983	0.996	0.952	2.16E-36	B cells	RPL13
RPL181	1.65E-40	0.818410027	0.973	0.881	3.07E-36	B cells	RPL18
RPS121	2.15E-38	0.707193791	0.987	0.93	4.00E-34	B cells	RPS12
RPS13	1.28E-36	0.795685887	0.96	0.851	2.38E-32	B cells	RPS13
RPS6	1.14E-35	0.76608669	0.973	0.879	2.11E-31	B cells	RPS6
RPL191	1.65E-35	0.682379572	0.982	0.922	3.06E-31	B cells	RPL19
RPLP21	9.93E-34	0.740812647	0.969	0.886	1.85E-29	B cells	RPLP2
RPS161	1.02E-33	0.695228244	0.978	0.878	1.89E-29	B cells	RPS16
RIPOR2	3.43E-33	1.331279219	0.33	0.089	6.37E-29	B cells	RIPOR2
EEF1B2	5.90E-33	0.89804979	0.906	0.707	1.10E-28	B cells	EEF1B2
RPL411	1.09E-32	0.584980502	0.991	0.941	2.02E-28	B cells	RPL41
RPL23A1	3.98E-31	0.691785341	0.982	0.878	7.39E-27	B cells	RPL23A
RPL12	5.13E-31	0.695512526	0.96	0.869	9.52E-27	B cells	RPL12
RPL91	5.33E-31	0.66481922	0.964	0.899	9.90E-27	B cells	RPL9
RPL101	2.10E-30	0.611711151	0.991	0.939	3.91E-26	B cells	RPL10
RPS71	6.78E-30	0.737336724	0.96	0.864	1.26E-25	B cells	RPS7
RPL10A1	2.14E-29	0.767259745	0.951	0.801	3.98E-25	B cells	RPL10A
RPS20	2.46E-29	0.845364861	0.884	0.7	4.56E-25	B cells	RPS20
RPS291	1.55E-28	0.847455113	0.906	0.761	2.89E-24	B cells	RPS29
RPS22	5.38E-28	0.550054861	0.982	0.941	9.99E-24	B cells	RPS2
RPS281	1.41E-27	0.738237433	0.96	0.847	2.61E-23	B cells	RPS28
RPSA1	2.28E-27	0.758338524	0.933	0.784	4.24E-23	B cells	RPSA
HLA-DRA1	6.66E-27	0.377318623	0.969	0.451	1.24E-22	B cells	HLA-DRA
RPS141	2.09E-26	0.543174657	0.987	0.931	3.88E-22	B cells	RPS14
POU2F2	2.30E-26	1.362950243	0.308	0.099	4.27E-22	B cells	POU2F2
RPL5	3.08E-26	0.757906555	0.915	0.794	5.72E-22	B cells	RPL5
RPS101	7.80E-26	0.878707015	0.879	0.69	1.45E-21	B cells	RPS10
RPS191	7.84E-26	0.582821844	0.987	0.935	1.46E-21	B cells	RPS19
RPL35A1	9.57E-26	0.691136974	0.955	0.835	1.78E-21	B cells	RPL35A
RPS151	2.28E-25	0.576955395	0.982	0.895	4.24E-21	B cells	RPS15
RPL37A	9.30E-25	0.702584807	0.911	0.816	1.73E-20	B cells	RPL37A
RPL261	9.52E-25	0.572762378	0.973	0.893	1.77E-20	B cells	RPL26
EEF1A11	9.59E-25	0.479507351	1	0.959	1.78E-20	B cells	EEF1A1
RPL81	1.63E-23	0.722903114	0.92	0.835	3.04E-19	B cells	RPL8
RPL29	3.04E-23	0.641496698	0.96	0.87	5.65E-19	B cells	RPL29
PRKCB	4.04E-23	1.149433711	0.272	0.084	7.51E-19	B cells	PRKCB
RPL7A1	5.91E-23	0.538385877	0.969	0.886	1.10E-18	B cells	RPL7A
EZR	5.34E-22	1.261943371	0.344	0.132	9.91E-18	B cells	EZR
RPL361	8.92E-22	0.738255418	0.902	0.793	1.66E-17	B cells	RPL36
KLF2	1.28E-20	1.307620405	0.402	0.179	2.38E-16	B cells	KLF2
RPL27A	4.92E-20	0.69149472	0.906	0.786	9.14E-16	B cells	RPL27A
RPL22	7.80E-20	0.747011195	0.853	0.727	1.45E-15	B cells	RPL22
NOP531	5.66E-19	0.964549213	0.598	0.362	1.05E-14	B cells	NOP53
HLA-DQA11	5.78E-19	0.992967638	0.429	0.203	1.07E-14	B cells	HLA-DQA1
RPS91	1.55E-18	0.531994615	0.964	0.853	2.88E-14	B cells	RPS9
RPL351	1.60E-18	0.654176491	0.893	0.819	2.97E-14	B cells	RPL35
CD521	1.91E-18	0.725766747	0.714	0.409	3.56E-14	B cells	CD52
FAU1	9.35E-18	0.506435708	0.969	0.892	1.74E-13	B cells	FAU
PTMA	1.75E-17	0.579274401	0.951	0.863	3.24E-13	B cells	PTMA
CD741	1.81E-17	0.278896572	0.942	0.559	3.37E-13	B cells	CD74
RPL15	2.46E-17	0.549320352	0.942	0.862	4.57E-13	B cells	RPL15
RPS4X1	3.14E-16	0.464782172	0.951	0.843	5.83E-12	B cells	RPS4X
TCF4	5.00E-16	1.351200647	0.254	0.1	9.29E-12	B cells	TCF4
RPLP11	6.39E-16	0.388629031	1	0.955	1.19E-11	B cells	RPLP1
RPL271	1.13E-15	0.554835035	0.888	0.723	2.10E-11	B cells	RPL27
RPS15A1	1.32E-15	0.424092487	0.969	0.905	2.46E-11	B cells	RPS15A
1-Mar.11	1.27E-14	1.201596154	0.29	0.131	2.37E-10	B cells	1-Mar.1
RPLP0	2.62E-14	0.621077757	0.812	0.672	4.87E-10	B cells	RPLP0
RPS31	5.92E-14	0.409373346	0.969	0.898	1.10E-09	B cells	RPS3
JUND	8.77E-14	1.064447141	0.522	0.352	1.63E-09	B cells	JUND
RPS251	1.11E-13	0.396149013	0.951	0.865	2.06E-09	B cells	RPS25
SMCHD1	1.59E-13	0.804466741	0.371	0.181	2.95E-09	B cells	SMCHD1
MT-CO2	2.12E-13	0.342638565	0.996	0.972	3.94E-09	B cells	MT-CO2
RPL141	3.42E-13	0.412540654	0.929	0.857	6.35E-09	B cells	RPL14
MT-ND3	8.86E-13	0.344335336	0.996	0.963	1.65E-08	B cells	MT-ND3
TXNIP1	1.09E-12	0.624510487	0.83	0.679	2.02E-08	B cells	TXNIP
SMAP2	1.82E-12	0.906368628	0.509	0.325	3.38E-08	B cells	SMAP2
ISG201	3.73E-12	0.826205068	0.406	0.215	6.93E-08	B cells	ISG20
HLA-DQB11	6.69E-12	0.688727034	0.504	0.305	1.24E-07	B cells	HLA-DQB1
PFDN5	1.42E-11	0.594088971	0.786	0.659	2.64E-07	B cells	PFDN5
NACA	2.10E-11	0.456206048	0.902	0.81	3.89E-07	B cells	NACA
RPL311	3.48E-11	0.628246659	0.683	0.535	6.46E-07	B cells	RPL31
RPS4Y11	1.55E-10	0.85147256	0.402	0.244	2.87E-06	B cells	RPS4Y1
RACK1	3.25E-10	0.461732126	0.835	0.726	6.04E-06	B cells	RACK1
RPL241	5.03E-10	0.372996978	0.875	0.804	9.35E-06	B cells	RPL24
RPL61	1.60E-09	0.376659711	0.929	0.847	2.97E-05	B cells	RPL6
LIMD2	2.92E-09	0.680360949	0.33	0.18	5.42E-05	B cells	LIMD2
HLA-DRB51	3.26E-09	0.446121326	0.491	0.297	6.05E-05	B cells	HLA-DRB5
RPL231	1.68E-08	0.516295618	0.723	0.628	0.000312859	B cells	RPL23
RPL4	2.78E-08	0.506668321	0.728	0.642	0.000516719	B cells	RPL4
RPL381	2.95E-08	0.452764192	0.799	0.675	0.000547264	B cells	RPL38
RPL7	4.31E-08	0.440799134	0.804	0.684	0.000800056	B cells	RPL7
UBA52	8.60E-08	0.341970524	0.911	0.813	0.00159726	B cells	UBA52
EEF2	1.98E-07	0.617475859	0.558	0.437	0.003679808	B cells	EEF2
EEF1D1	1.05E-06	0.432429997	0.741	0.636	0.019525745	B cells	EEF1D
HLA-B1	2.61E-06	0.298220747	0.888	0.849	0.048560859	B cells	HLA-B
BTG11	4.45E-06	0.343034713	0.871	0.785	0.082734701	B cells	BTG1
RCSD1	6.91E-06	0.673372324	0.25	0.152	0.128306651	B cells	RCSD1
TSC22D31	9.40E-06	0.519091508	0.554	0.444	0.174672796	B cells	TSC22D3
ICAM3	1.23E-05	0.466255637	0.25	0.143	0.229352486	B cells	ICAM3
ZFAS1	1.72E-05	0.573129475	0.442	0.333	0.320226033	B cells	ZFAS1
HSP90AB11	1.95E-05	0.54908785	0.518	0.425	0.361816805	B cells	HSP90AB1
SP110	2.40E-05	0.659071978	0.25	0.153	0.446456265	B cells	SP110
UQCRH	2.99E-05	0.498457378	0.446	0.343	0.555249354	B cells	UQCRH
ANKRD44	4.98E-05	0.502660894	0.263	0.168	0.924898182	B cells	ANKRD44
SF1	4.99E-05	0.500295185	0.353	0.249	0.92755282	B cells	SF1
TOMM71	5.71E-05	0.450061462	0.652	0.56	1	B cells	TOMM7
ANKRD121	6.55E-05	0.43554569	0.415	0.311	1	B cells	ANKRD12
SRSF5	0.000264576	0.569638249	0.446	0.361	1	B cells	SRSF5
RPL36A1	0.000363193	0.428586557	0.536	0.468	1	B cells	RPL36A
LUC7L3	0.000789576	0.444943607	0.353	0.264	1	B cells	LUC7L3
ARGLU1	0.000925354	0.367447015	0.362	0.274	1	B cells	ARGLU1
PNISR	0.001914051	0.419138369	0.469	0.408	1	B cells	PNISR
CCNI	0.001953992	0.392500073	0.46	0.395	1	B cells	CCNI
CXCR41	0.003397568	0.411604575	0.5	0.415	1	B cells	CXCR4
STK17A1	0.003699546	0.257836713	0.263	0.185	1	B cells	STK17A
TRA2B	0.004048644	0.422194193	0.268	0.199	1	B cells	TRA2B
YWHAZ	0.004243607	0.395917533	0.317	0.247	1	B cells	YWHAZ
KMT2E	0.005361771	0.504003475	0.272	0.21	1	B cells	KMT2E
NAP1L1	0.005870398	0.433541659	0.375	0.317	1	B cells	NAP1L1
MYCBP2	0.006696013	0.43410725	0.268	0.205	1	B cells	MYCBP2
MT-ND4L1	0.007636799	0.37070916	0.286	0.226	1	B cells	MT-ND4L
CIRBP	0.0094015	0.391637797	0.384	0.332	1	B cells	CIRBP
