# Supplementary material for: Biomarker identification associated with M2 tumor-associated macrophage infiltration in glioblastoma
Source: Front Neurol. 2025 May 14;16:1545608. doi: 10.3389/fneur.2025.1545608 (PMC12117037; doi:10.3389/fneur.2025.1545608)
Supplement: SUPPLEMENTARY TABLE S2 — List of 107 intersecting genes. [file Data_Sheet_2.csv]

	overlap
1	SPP1
2	APOC1
3	C1QB
4	C1QA
5	TYROBP
6	HLA-DRA
7	FCGBP
8	C3
9	C1QC
10	FCER1G
11	AIF1
12	CD14
13	MS4A7
14	CD74
15	SLC11A1
16	NPC2
17	LYZ
18	CD163
19	HLA-DPA1
20	CEBPD
21	MS4A6A
22	FCGR3A
23	TREM2
24	HLA-DRB1
25	HLA-DPB1
26	VSIG4
27	HMOX1
28	HLA-DRB5
29	RNASET2
30	FCGR2A
31	C1orf162
32	CPVL
33	HLA-DQB1
34	HLA-DMA
35	MSR1
36	CLEC7A
37	LST1
38	TYMP
39	HLA-DMB
40	S100A11
41	RGS1
42	CTSS
43	MS4A4A
44	CD68
45	IER3
46	IL18
47	SPI1
48	CTSZ
49	FPR1
50	ZFP36
51	CPM
52	FGL2
53	IGSF6
54	CLEC5A
55	TBXAS1
56	LAPTM5
57	MNDA
58	PLAUR
59	STAB1
60	RNASE6
61	CTSH
62	IL13RA1
63	HLA-DQA1
64	TGFBI
65	SRGN
66	LY86
67	ADAP2
68	LHFPL2
69	ANXA5
70	SIGLEC10
71	SERPINA1
72	FCGR1A
73	TMEM176B
74	SLC16A3
75	S100A9
76	IFITM3
77	LTC4S
78	ALOX5AP
79	LYN
80	HAVCR2
81	HLA-DQA2
82	LPAR6
83	RGS10
84	SKAP2
85	TSPO
86	PLSCR1
87	ARHGAP18
88	HCLS1
89	LGALS1
90	PYCARD
91	ITGB2
92	GPR183
93	TIMP1
94	GNG5
95	CAPG
96	SERPINB1
97	CYBA
98	SAMSN1
99	TNFRSF1B
100	GLRX
101	VAMP8
102	LDHA
103	MYO1F
104	ANXA2
105	GLIPR1
106	ARPC1B
107	VIM
