# Supplementary material for: Biomarker identification associated with M2 tumor-associated macrophage infiltration in glioblastoma
Source: Front Neurol. 2025 May 14;16:1545608. doi: 10.3389/fneur.2025.1545608 (PMC12117037; doi:10.3389/fneur.2025.1545608)
Supplement: SUPPLEMENTARY TABLE S3 — Results of univariate Cox regression and LASSO regression analyses. [file Data_Sheet_3.csv]

AIF1
ALOX5AP
CAPG
CYBA
FCER1G
FCGR2A
FPR1
HLA-DMA
LAPTM5
MSR1
S100A11
SERPINA1
SERPINB1
SLC11A1
TNFRSF1B
TYROBP
