# Supplementary material for: Biomarker identification associated with M2 tumor-associated macrophage infiltration in glioblastoma
Source: Front Neurol. 2025 May 14;16:1545608. doi: 10.3389/fneur.2025.1545608 (PMC12117037; doi:10.3389/fneur.2025.1545608)
Supplement: SUPPLEMENTARY TABLE S4 — Quantitative real-time PCR primers of signature genes. [file Data_Sheet_4.csv]

Sequence Definition	Product Length	Sense Primer	Anti-sense Primer
AIF1	189	GGCTGGATGAGATCAACA	GCTCTAGGTGAGTCTTGG
ALOX5AP	239	CCTCACACCTCCTCTCAT	GCACTGATGGCTTATGTTC
CAPG	225	ATCCTGGAACGCAACAAG	AGTGGCATCAGAGACCTTA
CYBA	110	GGTGCCTACTCCATTGTG	GCGGTCATGTACTTCTGT
FCER1G	153	TTGGCTTCTGGTTCTTCC	AGCATCTGAGCATTAGTCTT
FCGR2A	235	CATTGTTGCTGCTGTAGTG	AGGAAGAGTCAGGTAGATGT
FPR1	141	GTATCTGCTGGCTATCTCTT	GTAACTGATGGTGGTGACT
HLA-DMA	281	GTTCTGCGAGTGGATGAT	AAGGTTCTGGTGTGAAGTT
LAPTM5	125	CATCGCCTTCATCACTGT	CCTTCTGGAGCATCTTGG
MSR1	149	GATGCTCGCTCAATGACA	GCTGCCACTATTCCAATGA
S100A11	210	TTGACCGCATGATGAAGAA	GGCTGTGGAGATGATGAC
SERPINA1	263	TATTCTGTCCTTGTCCTTCC	GGTGATGTGCTTCCTCTC
SERPINB1	249	TCCTTCCTGAGTTCTTGGT	CATTCGTCGTGGCTTCTT
SLC11A1	111	ACCTTCTTCTTCCTCTTCCT	CGCCACCACATACTCATAG
TNFRSF1B	267	GGCAAGATAACGCACTTC	GCTGAGGTAGGAGTAGAGA
TYROBP	242	CTGCTGGCTGTAAGTGATT	GTGTTGAGGTCGCTGTAG
GAPDH	104	TATGACAACAGCCTCAAGAT	AGTCCTTCCACGATACCA
