# Supplementary material for: Biomarker identification associated with M2 tumor-associated macrophage infiltration in glioblastoma
Source: Front Neurol. 2025 May 14;16:1545608. doi: 10.3389/fneur.2025.1545608 (PMC12117037; doi:10.3389/fneur.2025.1545608)
Supplement: SUPPLEMENTARY FILE S1 — R working documents. [file Data_Sheet_5.zip]

Archive with 28 entries (28 files):
- step7.1-check-models-by-GSE4290.R
- step6.1.1-tidyGraph-trainset.R
- step7.1-check-models-by-Rembrandt.R
- step2.2-runImmunedeconv-M1.R
- run_gseKEGG.R
- kegg_and_go_up_and_down.R
- run_DEG.R
- run_enrichKEGG.R
- run_check.R
- function_model_plot.R
- run_LASSO_cox.R
- CIBERSORT.R
- step8.2-trainset-TIDE-risk.R
- step8.3-trainset-immune-check-gene-risk.R
- step8.1-trainset-cibersort—riskscore.R
- step1.1-tidyTCGAData.R
- step1.2-tidyCGGA325Data.R
- step2-runImmunedeconv.R
- step3-WGCNA.R
- step4.1-runLasso.R
- step5.1-doModelTrainset.R
- step5.2-doModelTestset.R
- step6.1-tidyGraph-trainset.R
- step6.2-tidyGraph-testset.R
- step7-check-models-by-GSE4290.R
- step7-check-models-by-Rembrandt.R
- step9-check-by-GSE4290.R
- step9-check-by-TCGA.R
