# Supplementary material for: Biomarker identification associated with M2 tumor-associated macrophage infiltration in glioblastoma
Source: Front Neurol. 2025 May 14;16:1545608. doi: 10.3389/fneur.2025.1545608 (PMC12117037; doi:10.3389/fneur.2025.1545608)
Supplement: SUPPLEMENTARY FILE S1 — R working documents. [file Data_Sheet_5.zip › step7.1-check-models-by-GSE4290.R]

rm(list = ls())
library(GEOquery)
library(AnnoProbe)
Sys.setenv("VROOM_CONNECTION_SIZE"=99999999)

# getwd()
# setwd("../")
#Using locally cached version: ./GSE4290_series_matrix.txt.gz
gset <- getGEO('GSE4290', destdir=".",
               AnnotGPL = F,     ## 注释文件
               getGPL = F)       ## 平台文件

#(1)提取表达矩阵exp
exp<-data.frame(exprs(gset[[1]]))
exp = log2(exp+1)
boxplot(exp)

#(2)提取临床信息
pd <- pData(gset[[1]])

#(3)调整pd的行名顺序与exp列名完全一致
p = identical(rownames(pd),colnames(exp));p
if(!p) exp = exp[,match(rownames(pd),colnames(exp))]
pd <- pd[,c("geo_accession","characteristics_ch1")]
table(pd$characteristics_ch1)

pd$group = ifelse(pd$characteristics_ch1=='Histopathological diagnostic: non-tumor',
                  'NON_TUMOR',ifelse(pd$characteristics_ch1=='Histopathological diagnostic: glioblastoma, grade 4',
                                  'GBM','tumor'))
table(pd$group)

pd=pd[pd$group %in% c('NON_TUMOR','GBM'),]
exp2 <- exp[,pd$geo_accession]


if(!require(hgu133plus2.db))BiocManager::install("hgu133plus2.db")
ls("package:hgu133plus2.db")
ids <- toTable(hgu133plus2SYMBOL)
head(ids)
table(rownames(exp2)%in%ids$probe_id)


signature <- read.table('output/text/model_lasso_cg_genes.txt')[,1]
head(signature)
table(signature %in% ids$symbol)

zz<-list()
i=0
for (i in 1:length(signature)) {
  zz[[i]]<-data.frame(t(exp2[c(ids[which(ids$symbol== signature[i]),1]),]))
  zz[[i]]$gene<-apply(zz[[i]],1,mean)
}

head(zz[[1]])

dff<-do.call(cbind,zz)
head(dff)
dff2<-data.frame(zz[[1]]$gene,zz[[2]]$gene,zz[[3]]$gene,zz[[4]]$gene,zz[[5]]$gene,
                  zz[[6]]$gene,zz[[7]]$gene,zz[[8]]$gene,zz[[9]]$gene,zz[[10]]$gene,
                   zz[[11]]$gene,zz[[12]]$gene,zz[[13]]$gene,zz[[14]]$gene,zz[[15]]$gene,zz[[16]]$gene)

head(dff2)
rownames(dff2)<-rownames(dff)
head(dff2)
colnames(dff2)<-c("AIF1","ALOX5AP","CAPG","CYBA","FCER1G",
                  "FCGR2A","FPR1","HLA-DMA","LAPTM5","MSR1",
                  "S100A11","SERPINA1","SERPINB1","SLC11A1","TNFRSF1B","TYROBP")
head(dff2)
dff2<-as.data.frame(t(dff2))
dff2<-as.matrix(dff2)
library(ggplot2)
library(reshape2)
library(ggsignif)
dff3 = as.data.frame(melt(dff2))
head(dff3)
colnames(dff3)=c("gene","sample","expression")
group_list <- pd$group
group_list = factor(group_list,levels = c('GBM','NON_TUMOR'))
dff3$group=rep(group_list,each=nrow(dff2))

head(dff3)

library(ggpubr)
ggboxplot(dff3, "gene", "expression", color = "group",add = "jitter",add.params=list(size=1,jitter = 0.1)  ) + ylab('Relative Expression')+  
  stat_compare_means(aes(group =  group ),  label = "p.signif",hide.ns = T) +
  theme(axis.text.x = element_text(angle = 45, hjust = 1))+xlab('')
getwd()
setwd("./draw_box_GSE4290/")
ggsave(filename ='GSE4290_boxplot-3.pdf', width = 12, height = 8)


#单个图（一个基因一个图）
# # df <- data.frame(t(dff[c(ids[which(ids$symbol==gene),1]),]))
# # head(df)
# dff$gene <- apply(dff,1,mean)
# identical(rownames(dff),pd$geo_accession)
# dff$class <-  pd$group
# table(pd$class)
# 
# ggboxplot(dff2, "signature", "expression", color = "group" ) + ylab('Relative Expression')+  
#   stat_compare_means(aes(group =  group ),  label = "p.signif",hide.ns = T) +
#   theme(axis.text.x = element_text(angle = 45, hjust = 1))+xlab('')
# 
# 
# ggboxplot(df, x = "class", y = "gene",color = "class",width = 0.4,
#           add = "jitter",size = 1.2,add.params=list(size=1.5,jitter = 0.1))+
#   stat_compare_means(method = "t.test",hjust = 0.5,label.x.npc = "center",vjust = 0,size = 3)
# 
# ggsave(paste0("./draw_box_GSE4290/draw_box_GSE4290_",gene,".pdf"),he=4,wi=3)
# 
# 
# 
# dir.create('draw_box_GSE4290')
# # ADORA1 and CD274 
# lapply(c('ADORA1' , 'CD274' ), draw_box)
# 
# gene
# 
# p <- ggboxplot(df, x = "gene", y = "gene",
#                color = "class", palette = "nejm",
#                add = "jitter")
# p + stat_compare_means(aes(group = gene))
# 
# 
# # Use significance symbol as label
# p + stat_compare_means(aes(group = group), label = "p.signif")
