# Supplementary material for: Biomarker identification associated with M2 tumor-associated macrophage infiltration in glioblastoma
Source: Front Neurol. 2025 May 14;16:1545608. doi: 10.3389/fneur.2025.1545608 (PMC12117037; doi:10.3389/fneur.2025.1545608)
Supplement: SUPPLEMENTARY FILE S1 — R working documents. [file Data_Sheet_5.zip › step6.1.1-tidyGraph-trainset.R]

rm(list=ls())
options(stringsAsFactors = F)

library(survminer) 
library(survival)
library(gtsummary)
library(timeROC)
library(rms)
library(tidyverse)
library(tidymodels)
library(ggplot2)
library(ggpubr)
library(ggrisk)
library (dplyr)
# getwd()
# getwd()
# setwd("../")
# 0. create folder----
dir.create('output/plot/model',recursive = T)
SavDir <- 'output/plot/model'
proj <- 'model'

# 1. prepare trainset data----
## 1.1 trainset----
tcga_clin <- data.table::fread('input/TCGA_mRNAseq_702_clinical.txt', data.table = F) 
head(tcga_clin)[,1:4]
colnames(tcga_clin)
## use Grade, Gender, Age
load('output/rdata/trainset_model_results.Rdata')
head(dat_cox)
head(new_dat)
colnames(new_dat)[c(1,3)] <- c('status','Riskscore')
head(new_dat)
tcga_fea <- tcga_clin %>%
  filter(ID %in% rownames(new_dat)) %>%
  dplyr::select(ID, Grade,Gender,Age)
head(tcga_fea)
identical(tcga_fea$ID, rownames(new_dat))
trainset.fea <- cbind(new_dat[,-4], tcga_fea[,-1])
head(trainset.fea)
table(trainset.fea$Grade)
table(trainset.fea$Gender)
trainset.fea$Grade <- with(trainset.fea, factor(Grade, 
                                                levels = c('Grade II','Grade III','Grade IV')))
trainset.fea$Gender <- with(trainset.fea, factor(Gender, 
                                                levels = c('Male','Female')))

nrow(trainset.fea)
colnames(trainset.fea)

## 1.2 trainset model----
kp <- colnames(trainset.fea)[3:6]
kp
multivariate <- paste(sort(kp), collapse = '+') 
multivariate
s <-  paste0(' Surv(time, status) ~  ', multivariate )
model <- coxph(as.formula(s), data = trainset.fea)
tidy(model)
summary(model)
## ggforest is easy to visualise with forestplot
ggforest(model, data = trainset.fea, 
         main = "Hazard ratio", 
         cpositions = c(0.06, 0.22, 0.4), 
         fontsize = 1.0, 
         refLabel = "1", noDigits = 4)

# 2. visualisation----
## 2.1 HR forest plot----
# install.packages("forestplot")
library(forestplot)
### 2.1.1 multivariate cox regression----
beta <- coef(model)
se <- sqrt(diag(vcov(model)))
HR <- exp(beta)
HRse <- HR * se
res.multi <- round(cbind(coef = beta, se = se, z = beta/se, 
                         p = 1 - pchisq((beta/se)^2, 1),
                         HR = HR, HRse = HRse,
                         HRz = (HR - 1) / HRse, HRp = 1 - pchisq(((HR - 1)/HRse)^2, 1),
                         HRCILL = exp(beta - qnorm(.975, 0, 1) * se),
                         HRCIUL = exp(beta + qnorm(.975, 0, 1) * se)), 5) %>%
  as.data.frame()
head(res.multi)
## need to tidy data frame format to use forestplot
kp.forest <- c('HR', 'HRCILL', 'HRCIUL', 'p')
text.multi <- cbind('variables' = rownames(res.multi), res.multi[,kp.forest]) 
head(text.multi)
str(text.multi)
rownames(text.multi) <- NULL
head(text.multi)

### 2.1.2 univariate cox regression----
head(trainset.fea)
covariates <- kp
univ_formulas <- sapply(covariates,
                        function(x) as.formula(paste('Surv(time, status)~', x)))

univ_models <- lapply( univ_formulas, function(x){coxph(x, data = trainset.fea)})
tidy(univ_models$Riskscore)
summary(univ_models$Riskscore)
# Extract data 
univ_results <- lapply(seq_along(univ_models), function(i){ 
  
  # i = 3
  print(names(univ_models)[i])
  m <- univ_models[[i]]
  summary(m)
  ggforest(m, data = trainset.fea, 
           main = "Hazard ratio", 
           cpositions = c(0.06, 0.22, 0.4), 
           fontsize = 1.0, 
           refLabel = "1", noDigits = 4)
  
  beta <- coef(m)
  se <- sqrt(diag(vcov(m)))
  HR <- exp(beta)
  HRse <- HR * se
  
  tmp <- round(cbind(coef = beta, se = se, z = beta/se, 
                     p = 1 - pchisq((beta/se)^2, 1),
                     HR = HR, HRse = HRse,
                     HRz = (HR - 1) / HRse, HRp = 1 - pchisq(((HR - 1)/HRse)^2, 1),
                     HRCILL = exp(beta - qnorm(.975, 0, 1) * se),
                     HRCIUL = exp(beta + qnorm(.975, 0, 1) * se)), 5)
  print(head(tmp))
  return(tmp)
  })
names(univ_results) <- covariates
res.uni <- do.call(rbind,univ_results) %>% as.data.frame() 
head(res.uni)
res.uni <- res.uni[match(rownames(res.multi), rownames(res.uni)),]
text.uni <- cbind('variables' = rownames(res.uni), res.uni[,kp.forest]) 
head(text.uni)
rownames(text.uni) <- NULL
head(text.uni)

## tidy table text for forestplot()
text.uni$pp=as.character(symnum(text.uni$p,  
                          cutpoints = c(0, 0.001, 0.01, 0.05, 0.1, 1), 
                          symbols = c("***", "**", "*", ".", "NS")))
# text.uni$pp<-ifelse(text.uni$p < 0.001,"***",ifelse(text.uni$p>0.01,"*","**"))
head(text.uni)
# text.multi$pp<-ifelse(text.multi$p < 0.001,"***",ifelse(text.multi$p>0.01,"*","**"))
text.multi$pp=as.character(symnum(text.multi$p,  
                                cutpoints = c(0, 0.001, 0.01, 0.05, 0.1, 1), 
                                symbols = c("***", "**", "*", ".", "NS")))
head(text.multi)
hrtable <- rbind(c("univariate",NA,NA,NA,NA),
                 text.uni,
                 c("multivariate",NA,NA,NA,NA),
                 text.multi)
tabletext <- cbind(c("Variable",hrtable$variables),
                   c("HR",format(round(as.numeric(hrtable$HR),3),nsmall = 3)),
                   c("lower 95%CI",format(round(as.numeric(hrtable$HRCILL),3),nsmall = 3)),
                   c("upper 95%CI",format(round(as.numeric(hrtable$HRCIUL),3),nsmall = 3)),
                   c("pvalue",formatC(hrtable$pp, format = "e", digits = 2)))
tabletext
tabletext[2,] <- c("univariate",NA,NA,NA,NA) 
tabletext[8,] <- c("multivariate",NA,NA,NA,NA) 
class(tabletext)
class(model)
# tabletext2<-as.data.frame(tabletext)
# rownames(tabletext2)<-tabletext2$V1
# tabletext2$pp<-ifelse(tabletext2$V5 < 0.001,"***",ifelse(tabletext2$p>0.01,"*","**"))


# ?forestplot
pdf(paste0(SavDir,"/model_forestplot_fig5de-2.pdf"), width = 8, height = 5)
forestplot(labeltext=tabletext,
           mean=c(NA,log2(as.numeric(hrtable$HR))),
           lower=c(NA,log2(as.numeric(hrtable$HRCILL))), 
           upper=c(NA,log2(as.numeric(hrtable$HRCIUL))),
           graph.pos=6,
           graphwidth = unit(.25,"npc"),
           ci.vertices.height = 0.1,ci.vertices=F,
           xticks = c(-1,0,1,2,3,4,5),
           fn.ci_norm="fpDrawDiamondCI",
           boxsize=0.4,
           col=fpColors(box="#f75940", lines="grey", zero = "black"),
           lwd.ci=1, lwd.xaxis=2,
           lwd.zero=2,
           xlab=expression("log"[2]~"HR"),
           hrzl_lines=list("1" = gpar(lwd=2, col="black"),
                           "2" = gpar(lwd=1, col="grey50", lty=2),
                           "8" = gpar(lwd=1, col="grey50", lty=2),
                           "14" = gpar(lwd=2, col="black")),
           txt_gp=fpTxtGp(label=gpar(cex=1.2),
                          ticks=gpar(cex=0.85),
                          xlab=gpar(cex=1),
                          title=gpar(cex=1.5)),
           lineheight = unit(.75,"cm"),
           colgap = unit(0.3,"cm"),
           mar=unit(rep(1.5, times = 4), "cm"),
           new_page = F)
dev.off()

## 2.2 time dependent c-indexplot----
library(pec)
library(riskRegression)
# install.packages("dynpred")
library(dynpred) # calculate cindex
Cindex <- cindex(as.formula(s), data = trainset.fea)$cindex 
round(Cindex,2)
## use variants to establish coxph() seperately
head(trainset.fea)
kp
eval.time <- seq(1, floor(max(trainset.fea$time)),0.5)
# It is very strange, I can't use lapply to get the right list. 
# If use lapply, the cindex() will get 4 same results
cox1 <- coxph(Surv(time, status)~Riskscore, data = trainset.fea, x=TRUE,y=TRUE)
cox2 <- coxph(Surv(time, status)~Grade, data = trainset.fea, x=TRUE,y=TRUE)
cox3 <- coxph(Surv(time, status)~Gender, data = trainset.fea, x=TRUE,y=TRUE)
cox4 <- coxph(Surv(time, status)~Age, data = trainset.fea, x=TRUE,y=TRUE)
object.cindex <- list('cox1'=cox1,
                      'cox2'=cox2,
                      'cox3'=cox3,
                      'cox4'=cox4)
## set seed, because the cindex will resample to calculate
set.seed(0213)
result.cindex <- pec::cindex(object.cindex,
                             formula = Surv(time, status) ~ .,
                             data = trainset.fea,
                             eval.times = eval.time,
                             splitMethod = 'BootCv')
  
do.call(cbind,result.cindex$BootCvCindex) %>%
    head()
## use ggplot to visual
library(reshape2)
length(eval.time)
df.cindex <- do.call(cbind,result.cindex$BootCvCindex) %>% 
  as_tibble() %>%
  set_names(kp) %>%
  melt() %>%
  add_column(time = rep(eval.time, 
                        times =length(kp)), .before = 1 )
head(df.cindex)

plot.title <- 'Time dependent cindex of trainset'
cindexplot <- ggplot()+
  geom_line(data = df.cindex,
            aes(x=time,y=value,color=variable),size=1)+ylim(0,1)+
  scale_color_npg(name =NULL,
                  labels = kp)+
  geom_line(aes(x = range(eval.time),y = 0.5),
            color = "grey",
            linetype = 'dotdash')+
    labs(x = 'Time (years)',
       y = 'Concordance index',
       title = plot.title)+
  theme_bw()+
  theme(axis.text = element_text(size = 10, face = 'bold'),
        axis.title = element_text(size = 10, face = 'bold'),
        axis.line = element_line(linetype = 1),
        plot.title = element_text(size = 10, face = 'bold',hjust = 0.5),
        panel.grid = element_blank(),
        # legend.background = element_rect(linetype = 2, size = 0.2, colour = "black"),
        legend.position = c(0.9,0.855))

cindexplot
ggsave(cindexplot, width = 7,
       filename = paste0(SavDir,'/model_cindex_fig5f.pdf'))

## 2.3 gsea----
# install.packages("msigdbr")
library(msigdbr)
library(GSVA)
library(limma)
### 2.3.1 pathway----
h <- msigdbr(species = "Homo sapiens", 
             category = "H") 
head(h)
h <- select(h, gs_name, gene_symbol) %>% 
  as.data.frame %>% 
  split(., .$gs_name) %>% 
  lapply(., function(x)(x$gene_symbol)) 
## clean, remove duplicate
gs <- lapply(h, unique)
count <- table(unlist(gs))
keep <- names(which(table(unlist(gs)) < 2))
gs <- lapply(gs, function(x) intersect(keep, x))
gs <- gs[lapply(gs, length) > 0]
head(gs)

### 2.3.2 prepare expression----
load('output/rdata/trainset_exp_clin.Rdata')
head(trainset_exp)[,1:4]
boxplot(trainset_exp[,1:4])
class(trainset_exp)
dim(trainset_exp)
head(new_dat)
table(new_dat$Risk_level)
dim(new_dat)
identical(colnames(trainset_exp), rownames(new_dat))
group_list <- factor(new_dat$Risk_level, levels = c('Low','High'))
table(group_list)
signature <- read.table('output/text/model_lasso_cg_genes.txt')[,1]
head(signature)
target_gene <- signature[1]

### 2.3.3 do gsva----
gsva_es <- gsva(as.matrix(trainset_exp), gs)
head(gsva_es)
dim(gsva_es)
SavDir <- 'output/'
write.csv(gsva_es, paste0(SavDir,"text/gsva_output.csv"), quote = F)

### 2.3.4 do DE
group.gsva <- data.frame(sample = colnames(gsva_es),
                         group = group_list)
head(group.gsva)

design <- model.matrix(~ 0 + factor(group.gsva$group))
colnames(design) <- levels(factor(group.gsva$group))
rownames(design) <- colnames(gsva_es)
design
contrast.matrix <- makeContrasts(High-Low, levels = design)
fit <- lmFit(gsva_es, design)
fit2 <- contrasts.fit(fit, contrast.matrix)
fit2 <- eBayes(fit2)
x <- topTable(fit2, coef = 1, n = Inf, adjust.method = "BH", sort.by = "P")
head(x)
write.csv(x, paste0(SavDir,"text/gsva_limma.csv"), quote = F)

### 2.3.5 visualisation----
df.gsva <- data.frame(ID = str_replace(row.names(x), "HALLMARK_", ""), 
                      score = x$t)
head(df.gsva)
hist(df.gsva$score)
## slice
cutoff <- 1
df.gsva$group <- cut(df.gsva$score, 
                     breaks = c(-Inf, -cutoff, cutoff, Inf),
                     labels = c(1,2,3))
head(df.gsva)
sortdf.gsva <- df.gsva[order(df.gsva$score),]
sortdf.gsva$ID <- factor(sortdf.gsva$ID, levels = sortdf.gsva$ID)
head(sortdf.gsva)

gsva.plot <- ggplot(sortdf.gsva, aes(ID, score, fill = group)) + 
  geom_bar(stat = 'identity') + 
  coord_flip() + 
  scale_fill_manual(values = c('palegreen3', 'snow3', #ff9966 use to enhance colour comparison
                               'dodgerblue4'), guide = 'none') + 
  geom_hline(yintercept = c(-cutoff,cutoff), 
             color="white",
             linetype = 2, 
             size = 0.3) + 
  geom_text(data = subset(df.gsva, score < 0),
            aes(x=ID, y= 0, label= paste0(" ", ID), color = group),
            size = 3, 
            hjust = "inward" ) +  
  geom_text(data = subset(df.gsva, score > 0),
            aes(x=ID, y= -0.1, label=ID, color = group),
            size = 3, hjust = "outward") +  
  scale_colour_manual(values = c("black","snow3","black"), guide = 'none') +
  xlab("") +ylab("t value of GSVA score, High \n versus Low risk")+
  theme_bw() + 
  theme(panel.grid =element_blank()) + 
  theme(panel.border = element_rect(size = 0.6)) + 
  theme(axis.line.y = element_blank(), 
        axis.ticks.y = element_blank(), 
        axis.text.y = element_blank()) 
gsva.plot
SavDir <- 'output/plot/model'
ggsave(gsva.plot, width = 9,
       filename = paste0(SavDir,'/model_gsva_fig5g.pdf'))

if(F){
## this scripts are all functions
source('scripts/DE/run_check.R')
source('scripts/DE/run_DEG.R')
source('scripts/DE/run_gseKEGG.R')

run_check(trainset_exp,group_list,target_gene, proj, SavDir)
run_DEG(trainset_exp,group_list,target_gene, proj, SavDir)

## enrichment method: GSEA
res_genelist <- data.table::fread('output/text/geneList_for_GSEA.csv', data.table = F)
head(res_genelist)
run_gseKEGG(res_genelist,gse_number,SavDir)
}
