# Supplementary material for: Biomarker identification associated with M2 tumor-associated macrophage infiltration in glioblastoma
Source: Front Neurol. 2025 May 14;16:1545608. doi: 10.3389/fneur.2025.1545608 (PMC12117037; doi:10.3389/fneur.2025.1545608)
Supplement: SUPPLEMENTARY FILE S1 — R working documents. [file Data_Sheet_5.zip › step7.1-check-models-by-Rembrandt.R]

rm(list = ls())
library(ggplot2)
library(ggpubr)
getwd()
# setwd("../")

### Rembrandt
rem <- data.table::fread("./input/Rembrandt_mRNA_array_475.txt",data.table = F)
clinical <- read.table("./input/Rembrandt_mRNA_array_475_clinical.txt",header = T,sep = "\t")
rem[1:4,1:4]
colnames(clinical)[1] <- "gene"
table(colnames(rem)%in%clinical$gene)
rownames(rem) <- rem$gene
rem <- rem[,-1]

table(clinical$Histology)
# clinical$Histology <- NA
table(clinical$Histology)
# clinical[which(clinical$Histology=="WHO I"|clinical$Grade=="WHO II"),"Histology"] <- "Grade I/II"
# clinical[which(clinical$Histology=="WHO III"|clinical$Grade=="WHO IV"),"Histology"] <- "Grade III/IV"
# clinical[ is.na(clinical$Histology) ,"Histology"] <- "no"
# clinical <- na.omit(clinical)
clinical$Histology <- factor(clinical$Histology)
table(clinical$Histology)
table(clinical$Histology)
dim(clinical)
table(clinical$Histology,clinical$Histology)
# clinical=clinical[!is.na(clinical$Grade),]
identical(clinical$gene,colnames(rem))

# clinical=clinical[clinical$Histology %in% c('Grade I/II','Grade III/IV'),]

clinical=clinical[clinical$Histology %in% c('NON_TUMOR','GBM'),]
rem <- rem[,clinical$gene]


signature <- read.table('output/text/model_lasso_cg_genes.txt')[,1]
head(signature)
table(signature %in% rownames(rem))

# dir.create('draw_box')
setwd("./draw_box/")

gene = signature
df<- data.frame(t(rem[gene,]))
identical(rownames(df),clinical$gene)
df$Histology<- clinical$Histology
table(clinical$Histology)
df=na.omit(df)
str(df)
head(df)
library(ggplot2)
library(reshape2)
library(ggsignif)

df2 = as.data.frame(melt(df))
head(df2)
colnames(df2)=c("group","gene","expression")
head(df2)

getwd()
# write.csv(df2,file="boxplot_GBM_nontumor.csv",row.names = F)

library(ggpubr)
ggboxplot(df2, "gene", "expression", color = "group",add = "jitter",add.params=list(size=1,jitter = 0.1) ) + ylab('Relative Expression')+  
  stat_compare_means(aes(group =  group ),  label = "p.signif",hide.ns = T) +
  theme(axis.text.x = element_text(angle = 45, hjust = 1))+xlab('')

# getwd()
setwd("./draw_box/")
# setwd("../")

ggsave(filename ='Rembrandt_boxplot-2.pdf', width = 12, height = 8)
