# Supplementary material for: Biomarker identification associated with M2 tumor-associated macrophage infiltration in glioblastoma
Source: Front Neurol. 2025 May 14;16:1545608. doi: 10.3389/fneur.2025.1545608 (PMC12117037; doi:10.3389/fneur.2025.1545608)
Supplement: SUPPLEMENTARY FILE S1 — R working documents. [file Data_Sheet_5.zip › step2.2-runImmunedeconv-M1.R]

rm(list=ls())
load("./output/rdata/immunedeconv_results.Rdata")
load("output/rdata/trainset_exp_clin.Rdata")
# 2. use M1 to group----
library(survminer)
library(survival)
head(trainset_clin)
identical(colnames(res.ciber.cv), colnames(res.xcell))
# identical(colnames(res.ciber.cv), colnames(res.quantiseq))

rownames(res.xcell.cv) <- res.xcell.cv$cell_type
# rownames(res.quantiseq.cv) <- res.quantiseq.cv$cell_type

table(res.xcell$cell_type)
table(res.ciber.cv$cell_type)
# table(res.quantiseq$cell_type)
res.m1 <- rbind(ciber = res.ciber.cv['Macrophages M1', -1], 
                xcell = res.xcell.cv['Macrophage M1',-1]
                #quantiseq = res.quantiseq.cv['Macrophage M2',-1]
) %>%
  t() %>% as.data.frame()
head(res.m1)

## 2.1 use cox to decide which method----  
#covariates <- c("ciber", "xcell",  "quantiseq")
covariates <- c("ciber", "xcell"#,  "quantiseq"
)
identical(rownames(res.m1), trainset_clin$ID)
cox.data <- cbind(trainset_clin, res.m1)
head(cox.data)
colnames(cox.data)[3] <- 'status'
head(cox.data)
univ_formulas <- sapply(covariates,
                        function(x) as.formula(paste('Surv(time, status)~', x)))

univ_models <- lapply( univ_formulas, function(x){coxph(x, data = cox.data)})
summary(univ_models)
glimpse(univ_models)
## extract data 
univ_results <- lapply(univ_models,
                       function(x){ 
                         x <- summary(x)
                         p.value<-signif(x$wald["pvalue"], digits=2)
                         wald.test<-signif(x$wald["test"], digits=2)
                         beta<-signif(x$coef[1], digits=2);#coeficient beta
                         HR <-signif(x$coef[2], digits=2);#exp(beta)
                         HR.confint.lower <- signif(x$conf.int[,"lower .95"], 2)
                         HR.confint.upper <- signif(x$conf.int[,"upper .95"],2)
                         HR <- paste0(HR, " (", 
                                      HR.confint.lower, "-", HR.confint.upper, ")")
                         res<-c(beta, HR, wald.test, p.value)
                         names(res)<-c("beta", "HR (95% CI for HR)", "wald.test", 
                                       "p.value")
                         return(res)
                         #return(exp(cbind(coef(x),confint(x))))
                       })
res.cox <- t(as.data.frame(univ_results, check.names = FALSE)) %>% as.data.frame()
head(res.cox)
## xcell and quantiseq both are ok, use median to group
threshold <- res.m1 %>%
  dplyr::pull(xcell) %>% median()

group <- ifelse(res.m1[,'xcell'] > threshold,
                'high','low')
table(group)
group <- factor(group, levels = c('low','high'))

## 2.2 use km to display results----
head(res.m1)
km_list <- lapply(1:ncol(res.m1), function(m){
  # m = 2
  method = colnames(res.m1)[m]
  print(method)
  hist(res.m1[,m])
  summary(res.m1[,m])
  threshold <- res.m1 %>%
    dplyr::pull(method) %>% median()
  
  group <- ifelse(res.m1[,m] > threshold,
                  'high','low')
  print(table(group))
  
  trainset_clin$group <- group
  head(trainset_clin)
  sfit <- survfit(Surv(time, event)~group, data=trainset_clin)
  sfit
  summary(sfit)
  #加个P值
  kmplot <- ggsurvplot(
    sfit,           
    legend.title = paste0(method,'-Macrophages M1'), 
    # legend = "top",
    legend.labs = c('High', 'Low'),
    pval = T, 
    risk.table = TRUE, 
    risk.table.y.text = F,
    xlab = "Time in months",
    # xlim = c(0, 10), 
    break.time.by = 5,
    size = 2, 
    ggtheme = theme_bw(),
    palette="nejm"
  )
  return(kmplot)
})
n = ncol(res.m1)
n
x1=1;y1= n
all_plot <- arrange_ggsurvplots(km_list,
                                print = F,nrow = x1,ncol =y1, 
                                risk.table.height = 0.3,
                                surv.plot.height = 0.7)

#all_plot  
x2=x1*5;y2=y1*6.5 # threshold = 50
ggsave(all_plot,filename = 'output/plot/km_immunedeconv—M1.pdf' ,
       height =x2, width = y2 ) 
