# Supplementary material for: Biomarker identification associated with M2 tumor-associated macrophage infiltration in glioblastoma
Source: Front Neurol. 2025 May 14;16:1545608. doi: 10.3389/fneur.2025.1545608 (PMC12117037; doi:10.3389/fneur.2025.1545608)
Supplement: SUPPLEMENTARY FILE S1 — R working documents. [file Data_Sheet_5.zip › run_gseKEGG.R]

run_gseKEGG <- function(res_genelist, pro, path){
library(dplyr)
library(ggplot2)  
library(ggstatsplot)
library(enrichplot)
library(clusterProfiler)
library(org.Hs.eg.db) # hsa
#library(org.Mm.eg.db) #mmu

geneList=res_genelist$logFC
names(geneList)=res_genelist$ENTREZID
geneList=sort(geneList,decreasing = T)
head(geneList)
str(geneList)

kk_gse <- gseKEGG(geneList     = geneList,
                  organism     = 'hsa',
                  # nPerm        = 1000,
                  minGSSize    = 10,
                  pvalueCutoff = 0.9,
                  verbose      = FALSE)
tmp=kk_gse@result
kk=DOSE::setReadable(kk_gse, OrgDb='org.Hs.eg.db',keyType='ENTREZID')
tmp=kk@result
colnames(tmp)
head(tmp)[,c('pvalue','enrichmentScore')]
write.csv(kk@result, file = file.path(paste0(path,'text/'),
                                      paste0(pro, '_gseKEGG.csv')))

## view gsea kegg result
up_gse <- tmp %>%
  filter(enrichmentScore > 0)
summary(up_gse$pvalue)
summary(up_gse$enrichmentScore)
down_gse <- tmp %>%
  filter(enrichmentScore < 0)
summary(down_gse$pvalue)
summary(down_gse$enrichmentScore)
pvalue_t <- round(max(median(up_gse$pvalue), median(down_gse$pvalue)),digits = 1)
pvalue_t
enrichmentScore_t <- round(min(median(up_gse$enrichmentScore), 
                               abs(median(down_gse$enrichmentScore))),digits = 1)
enrichmentScore_t
# add if structure
down_kegg <- kk_gse[kk_gse$pvalue < pvalue_t & kk_gse$enrichmentScore < -enrichmentScore_t,]
if (nrow(down_kegg) == 0) {
  print('there in no up')
}
if (nrow(down_kegg) != 0) {
down_kegg$group=-1
print(paste0('down is ', nrow(down_kegg)))
}

up_kegg <- kk_gse[kk_gse$pvalue < pvalue_t & kk_gse$enrichmentScore > enrichmentScore_t,]
if (nrow(up_kegg) == 0) {
  print('there in no up')
}

if (nrow(up_kegg) != 0) {
  up_kegg$group=1
  print(paste0('up is ', nrow(up_kegg)))
}

dat=rbind(up_kegg,down_kegg)
colnames(dat)
nrow(dat)
dat$pvalue = -log10(dat$pvalue)
dat$pvalue=dat$pvalue*dat$group 
dat=dat[order(dat$pvalue,decreasing = F),]

barplot.gsea <- ggplot(dat, aes(x=reorder(Description,order(pvalue, decreasing = F)), y=pvalue, fill=group)) + 
  geom_bar(stat="identity") + 
  scale_fill_gradient(low="#8db600",high="#fe6f5e",guide = 'none') + 
  scale_x_discrete(name ="Pathway names") +
  scale_y_continuous(name ="log10P-value") +
  coord_flip() + 
  labs(title = 'Pathway Enrichment',caption = 'GSEA')+
  theme_bw()+
  theme(plot.title = element_text(size = 15,face = 'bold',hjust = 0.5),  
        axis.title = element_text(size = 12,face = 'bold'),
        axis.text = element_text(size = 12,face = 'bold'),
        plot.caption = element_text(hjust = 1, # family = "Times", 
                                    size = 8, face = "italic", colour = "grey"),
        panel.grid = element_blank())
print(barplot.gsea)
if (nrow(dat) < 12) {
  ggsave(barplot.gsea,path = paste0(path,'plot/'), height = nrow(dat)*1.2,
         filename = paste0(pro,'_gseKEGG_barplot.pdf' ))
}
ggsave(barplot.gsea,path = paste0(path,'plot/'), height = nrow(dat)*0.15,
       filename = paste0(pro,'_gseKEGG_barplot.pdf' ))

## enrichplot
if (nrow(down_kegg) != 0) {
pdf(file = file.path(paste0(path,'plot/'),paste0(pro,'_gsea_down.pdf')),paper="a4r")
par(mar=c(0,0,0,0)+0.1)
lapply(1:nrow(down_kegg), function(i){ 
  print(gseaplot2(kk_gse,down_kegg$ID[i],
                  title=down_kegg$Description[i],pvalue_table = T))
})
dev.off()
}

if (nrow(up_kegg) != 0) {
pdf(file = file.path(paste0(path,'plot/'),paste0(pro,'_gsea_up.pdf')),paper="a4r")
par(mar=c(0,0,0,0)+0.1)
lapply(1:nrow(up_kegg), function(i){ 
  print(gseaplot2(kk_gse,up_kegg$ID[i],
                  title=up_kegg$Description[i],pvalue_table = T))
})
dev.off()
}

print('enrichment GSEA is finished!')
}
