# Supplementary material for: Biomarker identification associated with M2 tumor-associated macrophage infiltration in glioblastoma
Source: Front Neurol. 2025 May 14;16:1545608. doi: 10.3389/fneur.2025.1545608 (PMC12117037; doi:10.3389/fneur.2025.1545608)
Supplement: SUPPLEMENTARY FILE S1 — R working documents. [file Data_Sheet_5.zip › run_DEG.R]

run_DEG <- function(dat, group_list,target_gene ,pro, path){
library(limma)
design=model.matrix(~factor( group_list ))
fit=lmFit(dat,design)
fit=eBayes(fit)
## 上面是limma包用法的一种方式 
options(digits = 4) #设置全局的数字有效位数为4
#topTable(fit,coef=2,adjust='BH') 
deg = topTable(fit,coef=2,adjust='BH', n=Inf) 

# ## 但是上面的用法做不到随心所欲的指定任意两组进行比较
# 
# design <- model.matrix(~0+factor(group_list))
# colnames(design)=levels(factor(group_list))
# head(design)
# exprSet=dat
# rownames(design)=colnames(exprSet)
# head(design)
# contrast.matrix<-makeContrasts("tnbc-non",
#                                levels = design)
# contrast.matrix ##这个矩阵声明，我们要把 Tumor 组跟 Normal 进行差异分析比较
# 
# deg = function(exprSet,design,contrast.matrix){
#   ##step1
#   fit <- lmFit(exprSet,design)
#   ##step2
#   fit2 <- contrasts.fit(fit, contrast.matrix) 
#   ##这一步很重要，大家可以自行看看效果
#   
#   fit2 <- eBayes(fit2)  ## default no trend !!!
#   ##eBayes() with trend=TRUE
#   ##step3
#   tempOutput = topTable(fit2, coef=1, n=Inf)
#   nrDEG = na.omit(tempOutput) 
#   #write.csv(nrDEG2,"limma_notrend.results.csv",quote = F)
#   head(nrDEG)
#   return(nrDEG)
# }
# 
# deg = deg(exprSet,design,contrast.matrix)

head(deg)
deg[1:10,]

## for volcano 
if(T){
  nrDEG=deg
  head(nrDEG)
  attach(nrDEG)
  plot(logFC,-log10(P.Value))
  df=nrDEG
  cut_logFC <- with(df,mean(abs(df$logFC)) + 2*sd(abs(df$logFC)) )
  if(cut_logFC > 1){logFC_t = 1}
  if(cut_logFC < 1){logFC_t = cut_logFC}
  pvalue_t = 0.05
  df$v= -log10(P.Value) #df新增加一列'v',值为-log10(P.Value)
  df$g=ifelse(df$P.Value > pvalue_t,'stable', #if 判断：如果这一基因的P.Value>0.01，则为stable基因
              ifelse( df$logFC > logFC_t,'up', #接上句else 否则：接下来开始判断那些P.Value<0.01的基因，再if 判断：如果logFC >1.5,则为up（上调）基因
                      ifelse( df$logFC < -logFC_t,'down','stable') )#接上句else 否则：接下来开始判断那些logFC <1.5 的基因，再if 判断：如果logFC <1.5，则为down（下调）基因，否则为stable基因
  )
  table(df$g)
  df$name=rownames(df)
  head(df)

  this_tile <- paste0('Threshold of logFC is ',round(logFC_t,3),
                      '\nThe number of up gene is ',nrow(df[df$g == 'up',]) ,
                      '\nThe number of down gene is ',nrow(df[df$g == 'down',])
  )
  #～～～火山图p5～～～
  for_label <-  df %>% 
    dplyr::filter(df$name %in% target_gene) 
  head(for_label)
  p5 <- ggplot(data = df, 
              aes(x = logFC, 
                  y = -log10(P.Value))) +
    geom_point(alpha=0.6, size=1.5, 
               aes(color=g)) +
    geom_point(size = 3, shape = 1, data = for_label) +
    ggrepel::geom_label_repel(aes(label = name),data = for_label,
                              max.overlaps = getOption("ggrepel.max.overlaps", default = 20),
                              color="black") +
    ylab("-log10(Pvalue)")+
    scale_color_manual(values=c("#34bfb5", "#828586","#ff6633"))+
    geom_vline(xintercept= 0,lty=4,col="grey",lwd=0.8) +
    #geom_vline(xintercept=c(-logFC_t,logFC_t),lty=4,col="black",lwd=0.8) +
    #geom_hline(yintercept = -log10(P.Value_t),lty=4,col="black",lwd=0.8) +
    #coord_flip()+
    xlim(-5, 5)+
    theme_bw()+
    ggtitle(this_tile )+
    theme(panel.grid = element_blank(),
          plot.title = element_text(size=8,hjust = 0.5),
          legend.title = element_blank(),
          legend.text = element_text(size=8))
  p5
}

## for heatmap 
if(T){ 
  x=deg$logFC #deg取logFC这列并将其重新赋值给x
  names(x)=rownames(deg) #deg取probe_id这列，并将其作为名字给x
  cg=c(names(head(sort(x),100)),#对x进行从小到大排列，取前100及后100，并取其对应的探针名，作为向量赋值给cg
       names(tail(sort(x),100)))
  library(pheatmap)
  pheatmap(dat[cg,],show_colnames =F,show_rownames = F) #对dat按照cg取行，所得到的矩阵来画热图
  n=t(scale(t(dat[cg,])))#通过“scale”对log-ratio数值进行归一化，现在的dat是行名为探针，列名为样本名，由于scale这个函数应用在不同组数据间存在差异时，需要行名为样本，因此需要用t(dat[cg,])来转换，最后再转换回来
  n[n>2]=2
  n[n< -2]= -2
  head(n)
  pheatmap(n,show_colnames =F,show_rownames = F)
  ac=data.frame(group=group_list)
  rownames(ac)=colnames(n) #将ac的行名也就分组信息（是‘no TNBC’还是‘TNBC’）给到n的列名，即热图中位于上方的分组信息
  palette = RColorBrewer::brewer.pal(3,"Set2")[1:2]
  names(palette) <- names(table(group_list))
  
  #～～～上下调的差异基因热图p6～～～
  p6 <- pheatmap(n,show_colnames =F,
           show_rownames = F,
           cluster_cols = T, 
           main = pro,
           annotation_colors = list(group = palette),
           annotation_col=ac) #列名注释信息为ac即分组信息
  p6
}
#～～～拼图～～～
p_DEG <- p5+as.ggplot(p6)+plot_layout(widths = c(2.5,4))
p_DEG
ggsave(plot = p_DEG, path = paste0(path,'plot/'),
       filename = 'DEG_plot.pdf', width = 10,height = 4)
write.csv(df, file = paste0(path, 'text/','DEG.csv'))
print('DE analysis is finished!')
}
