# Supplementary material for: Biomarker identification associated with M2 tumor-associated macrophage infiltration in glioblastoma
Source: Front Neurol. 2025 May 14;16:1545608. doi: 10.3389/fneur.2025.1545608 (PMC12117037; doi:10.3389/fneur.2025.1545608)
Supplement: SUPPLEMENTARY FILE S1 — R working documents. [file Data_Sheet_5.zip › run_enrichKEGG.R]

run_enrichKEGG <- function(deg, path){
library(ggplot2)
library(clusterProfiler)
library(org.Hs.eg.db)
df <- bitr(unique(deg$name), fromType = "SYMBOL",
           toType = c( "ENTREZID"),
           OrgDb = org.Hs.eg.db)
head(df)
DEG=deg
head(DEG)
DEG=merge(DEG,df,by.y='SYMBOL',by.x='name')
head(DEG)
identical(DEG$name,DEG$V1)
geneList <- DEG %>%
  dplyr::select(name, logFC, ENTREZID)
head(geneList)
write.csv(geneList, file = paste0(path, 'text/','geneList_for_GSEA.csv'))

gene_up= unique(DEG[DEG$g == 'up','ENTREZID'])
gene_down=unique(DEG[DEG$g == 'down','ENTREZID'])
gene_diff=unique(c(gene_up,gene_down))

kk.up <- enrichKEGG(gene         = gene_up,
                    organism     = 'hsa',
                    #universe     = gene_all,
                    pvalueCutoff = 0.9,
                    qvalueCutoff =0.9)
head(kk.up)[,1:6]
dotplot(kk.up)
write.csv(kk.up@result, file = paste0(path,'text/','KEGG_up.csv'))

kk.down <- enrichKEGG(gene      = gene_down,
                    organism     = 'hsa',
                    #universe     = gene_all,
                    pvalueCutoff = 0.9,
                    qvalueCutoff =0.9)
head(kk.down)[,1:6]
dotplot(kk.down)
write.csv(kk.down@result, file = paste0(path,'text/','KEGG_down.csv'))

  
kk.diff <- enrichKEGG(gene      = gene_diff,
                      organism     = 'hsa',
                      #universe     = gene_all,
                      pvalueCutoff = 0.9,
                      qvalueCutoff =0.9)
head(kk.diff)[,1:6]
dotplot(kk.diff)
write.csv(kk.diff@result, file = paste0(path,'text/','KEGG_diff.csv'))

kegg_diff_dt <- as.data.frame(kk.diff)
kegg_down_dt <- as.data.frame(kk.down)
kegg_up_dt <- as.data.frame(kk.up)
down_kegg<-kegg_down_dt[kegg_down_dt$pvalue<0.01,];down_kegg$group=-1
up_kegg<-kegg_up_dt[kegg_up_dt$pvalue<0.01,];up_kegg$group=1
kegg_plot <- function(up_kegg,down_kegg){
  dat=rbind(up_kegg,down_kegg)
  colnames(dat)
  dat$pvalue = -log10(dat$pvalue)
  dat$pvalue=dat$pvalue*dat$group 
  
  dat=dat[order(dat$pvalue,decreasing = F),]
  
  g_kegg <- ggplot(dat, aes(x=reorder(Description,order(pvalue, decreasing = F)), y=pvalue, fill=group)) + 
    geom_bar(stat="identity") + 
    scale_fill_gradient(low="#34bfb5",high="#ff6633",guide = 'none') + 
    scale_x_discrete(name ="Pathway names") +
    scale_y_continuous(name ="log10P-value") +
    ggtitle("KEGG Enrichment") +
    coord_flip() + theme_bw()+
    theme(plot.title = element_text(size = 15,face = 'bold',hjust = 0.5),  
          axis.text = element_text(size = 12,face = 'bold'),
          panel.grid = element_blank())
   
}
g_kegg=kegg_plot(up_kegg,down_kegg)
print(g_kegg)
ggsave(g_kegg,path = paste0(path,'plot/'), height = 15,
       filename = 'KEGG_barplot_diff.pdf' )
print('enrichment ORA is finished!')
}
