# Supplementary material for: Biomarker identification associated with M2 tumor-associated macrophage infiltration in glioblastoma
Source: Front Neurol. 2025 May 14;16:1545608. doi: 10.3389/fneur.2025.1545608 (PMC12117037; doi:10.3389/fneur.2025.1545608)
Supplement: SUPPLEMENTARY FILE S1 — R working documents. [file Data_Sheet_5.zip › run_check.R]

library(ggplot2)
library(ggstatsplot)
library(ggsci)
library(RColorBrewer)
library(patchwork)
library(ggplotify)
library(missMDA)
run_check <- function(dat, group_list, target_gene, pro, path){
  # 通过为每个数据集绘制箱形图，比较数据集中的数据分布
  # boxplot(dat[1,]~group_list) #按照group_list分组画箱线图
  
  bp=function(g){         #定义一个函数g，函数为{}里的内容
    library(ggpubr)
    df=data.frame(expression = g,group = group_list)
    p <- ggboxplot(df, x = "group", y = "expression",
                   color = "group", palette = "jco",
                   add = "jitter")
    #  Add p-value
    p + stat_compare_means() + ggtitle(target_gene)+
      theme_bw()
  }
p1 <-  bp(dat[target_gene,])
p1
  
#～～～PCA～～～
exp <- dat
## 下面是画PCA的必须操作，需要看说明书。
exp=t(exp)#画PCA图时要求是行名时样本名，列名时探针名，因此此时需要转换
exp=as.data.frame(exp)#将matrix转换为data.frame 
library("FactoMineR")#画主成分分析图需要加载这两个包
library("factoextra")  
#～～～主成分分析图p2～～～
dat.pca <- PCA(exp , graph = FALSE)#现在exp最后一列是group_list，需要重新赋值给一个dat.pca,这个矩阵是不含有分组信息的
this_title <- paste0(pro,'_PCA')
p2 <- fviz_pca_ind(dat.pca,
                   geom.ind = "point", # show points only (nbut not "text")
                   col.ind = group_list, # color by groups
                   palette = "Dark2",
                   addEllipses = TRUE, # Concentration ellipses
                   legend.title = "Groups")+
                   ggtitle(this_title)+
                   theme_ggstatsplot()+
                   theme(plot.title = element_text(size=12,hjust = 0.5))

p2
# ggsave(plot = p2, 'check_PCA.pdf', path = path, height = 5,width = 5)

# ~~~~~ heatmap~~~~~
cg=names(tail(sort(apply(dat,1,sd)),1000))#apply按行（'1'是按行取，'2'是按列取）取每一行的方差，从小到大排序，取最大的1000个
library(pheatmap)
pheatmap(dat[cg,],show_colnames =F,show_rownames = F) #对那些提取出来的1000个基因所在的每一行取出，组合起来为一个新的表达矩阵
n=t(scale(t(dat[cg,]))) # 'scale'可以对log-ratio数值进行归一化
n[n>2]=2 
n[n< -2]= -2
head(n)
pheatmap(n,show_colnames =F,show_rownames = F)
ac=data.frame(Group=group_list)
rownames(ac)=colnames(n)
pheatmap(n,show_colnames =F,show_rownames = F,
         annotation_col=ac)
#～～～top1000热图p3～～～
p3 <- pheatmap::pheatmap(n,
               show_colnames =F,
               show_rownames = F,
               main = pro,
               annotation_col=ac,
               breaks = seq(-3,3,length.out = 100))
p3
# ggsave(plot = p3, path = path,'check_top1000_sd.pdf',width = 5,height = 7)

#~~~~~corplot~~~~~
exprSet=dat
pheatmap::pheatmap(cor(exprSet)) 
# 组内的样本的相似性应该是要高于组间的！
colD=data.frame(Group=group_list)
rownames(colD)=colnames(exprSet)
pheatmap::pheatmap(cor(exprSet),
                   annotation_col = colD,
                   show_rownames = F)
#～～～样品相关性热图p4～～～
p4 <- pheatmap::pheatmap(cor(exprSet),
                   annotation_col = colD,
                   show_rownames = F,
                   show_colnames =F,
                   main = pro,
                   )
p4
# ggsave(plot = p3, path = path,'check_cor_all.pdf',width = 5,height = 7)

#～～～拼图p1+p2+p3+p4～～～
p_check <- (p1+p2+as.ggplot(p3)+as.ggplot(p4)+
            plot_layout(widths = c(2.5,1.5,4.5,4.5)))
p_check
ggsave(plot = p_check, path = paste0(path,'plot/'),
       'check_plot.pdf',width = 18,height = 4)

if(F){
exprSet=exprSet[names(sort(apply(exprSet, 1,mad),decreasing = T)[1:500]),]
dim(exprSet) 
M=cor(exprSet)
pheatmap::pheatmap(M,annotation_col = colD)
pheatmap::pheatmap(M,
                   show_rownames = F,
                   annotation_col = colD)
pheatmap::pheatmap(M,
                   show_rownames = F,
                   annotation_col = colD,
                   filename = 'cor_top500.png')
dev.off()

}
print('Check is finished!')
}
