# Supplementary material for: Biomarker identification associated with M2 tumor-associated macrophage infiltration in glioblastoma
Source: Front Neurol. 2025 May 14;16:1545608. doi: 10.3389/fneur.2025.1545608 (PMC12117037; doi:10.3389/fneur.2025.1545608)
Supplement: SUPPLEMENTARY FILE S1 — R working documents. [file Data_Sheet_5.zip › run_LASSO_cox.R]

lasso_cox <- function(xdata, ydata, savDir='./'){
  # 1. LASSO----   
  library(glmSparseNet)
  set.seed(1006)
  ## 1.1 just see---
  model_lasso <- glmnet(xdata,
                        Surv(ydata$time, ydata$event),
                        family = "cox",
                        alpha = 1)
  plot(model_lasso, label = T)
  plot(model_lasso, xvar = "lambda", label = T)  # lasso1
  
  ## 1.2 creat model---- 
  fit <- cv.glmHub(xdata, 
                   Surv(ydata$time, ydata$event),
                   family  = 'cox',
                   lambda = buildLambda(1),
                   network = 'correlation',
                   network.options = networkOptions(cutoff = .7,
                                                    min.degree = .2))
  print(fit)
  plot(fit)
  
  ## 1.3 verity----
  coefs.v <- coef(fit, s = 'lambda.min')[,1] %>% { .[. != 0]} 
  coefs.v %>% {
    data.frame(gene.name   = names(.),
               coefficient = .,
               stringsAsFactors = FALSE)
  } %>%
    arrange(gene.name) %>%
    knitr::kable()
  
  coefs.v
  
  ydata$status = ydata$event
  
  separate2GroupsCox(as.vector(coefs.v),
                     xdata[, names(coefs.v)],
                     ydata,
                     plot.title = 'Full dataset', 
                     legend.outside = FALSE)
  ggsave(file.path(savDir,'plot','model_lasso_min.pdf'))
  
  save(coefs.v, fit, ydata, xdata,
       file = file.path(savDir,'rdata','coefs.v_lasso_model.Rdata'))
  
  write.table(sort(names(coefs.v)),
              file =file.path(savDir,'text', 'model_lasso_cg_genes.txt'),
              row.names = F,col.names = F,quote = F)
  
}
