# Supplementary material for: Biomarker identification associated with M2 tumor-associated macrophage infiltration in glioblastoma
Source: Front Neurol. 2025 May 14;16:1545608. doi: 10.3389/fneur.2025.1545608 (PMC12117037; doi:10.3389/fneur.2025.1545608)
Supplement: SUPPLEMENTARY FILE S1 — R working documents. [file Data_Sheet_5.zip › CIBERSORT.R]

#' CIBERSORT R script v1.03 (last updated 07-10-2015)
#' Note: Signature matrix construction is not currently available; use java version for full functionality.
#' Author: Aaron M. Newman, Stanford University (amnewman@stanford.edu)
#' Requirements:
#'       R v3.0 or later. (dependencies below might not work properly with earlier versions)
#'       install.packages('e1071')
#'       install.pacakges('parallel')
#'       install.packages('preprocessCore')
#'       if preprocessCore is not available in the repositories you have selected, run the following:
#'           source("http://bioconductor.org/biocLite.R")
#'           biocLite("preprocessCore")
#' Windows users using the R GUI may need to Run as Administrator to install or update packages.
#' This script uses 3 parallel processes.  Since Windows does not support forking, this script will run
#' single-threaded in Windows.
#'
#' Usage:
#'       Navigate to directory containing R script
#'
#'   In R:
#'       source('CIBERSORT.R')
#'       results <- CIBERSORT('sig_matrix_file.txt','mixture_file.txt', perm, QN)
#'
#'       Options:
#'       i)  perm = No. permutations; set to >=100 to calculate p-values (default = 0)
#'       ii) QN = Quantile normalization of input mixture (default = TRUE)
#'
#' Input: signature matrix and mixture file, formatted as specified at http://cibersort.stanford.edu/tutorial.php
#' Output: matrix object containing all results and tabular data written to disk 'CIBERSORT-Results.txt'
#' License: http://cibersort.stanford.edu/CIBERSORT_License.txt
#' Core algorithm
#' @param X cell-specific gene expression
#' @param y mixed expression per sample
#' @export
CoreAlg <- function(X, y){
  
  #try different values of nu
  svn_itor <- 3
  
  res <- function(i){
    if(i==1){nus <- 0.25}
    if(i==2){nus <- 0.5}
    if(i==3){nus <- 0.75}
    model<-e1071::svm(X,y,type="nu-regression",kernel="linear",nu=nus,scale=F)
    model
  }
  
  if(Sys.info()['sysname'] == 'Windows') out <- parallel::mclapply(1:svn_itor, res, mc.cores=1) else
    out <- parallel::mclapply(1:svn_itor, res, mc.cores=svn_itor)
  
  nusvm <- rep(0,svn_itor)
  corrv <- rep(0,svn_itor)
  
  #do cibersort
  t <- 1
  while(t <= svn_itor) {
    weights = t(out[[t]]$coefs) %*% out[[t]]$SV
    weights[which(weights<0)]<-0
    w<-weights/sum(weights)
    u <- sweep(X,MARGIN=2,w,'*')
    k <- apply(u, 1, sum)
    nusvm[t] <- sqrt((mean((k - y)^2)))
    corrv[t] <- cor(k, y)
    t <- t + 1
  }
  
  #pick best model
  rmses <- nusvm
  mn <- which.min(rmses)
  model <- out[[mn]]
  
  #get and normalize coefficients
  q <- t(model$coefs) %*% model$SV
  q[which(q<0)]<-0
  w <- (q/sum(q))
  
  mix_rmse <- rmses[mn]
  mix_r <- corrv[mn]
  
  newList <- list("w" = w, "mix_rmse" = mix_rmse, "mix_r" = mix_r)
  
}

#' do permutations
#' @param perm Number of permutations
#' @param X cell-specific gene expression
#' @param y mixed expression per sample
#' @export
doPerm <- function(perm, X, Y){
  itor <- 1
  Ylist <- as.list(data.matrix(Y))
  dist <- matrix()
  
  while(itor <= perm){
    #print(itor)
    
    #random mixture
    yr <- as.numeric(Ylist[sample(length(Ylist),dim(X)[1])])
    
    #standardize mixture
    yr <- (yr - mean(yr)) / sd(yr)
    
    #run CIBERSORT core algorithm
    result <- CoreAlg(X, yr)
    
    mix_r <- result$mix_r
    
    #store correlation
    if(itor == 1) {dist <- mix_r}
    else {dist <- rbind(dist, mix_r)}
    
    itor <- itor + 1
  }
  newList <- list("dist" = dist)
}

#' Main functions
#' @param sig_matrix file path to gene expression from isolated cells
#' @param mixture_file heterogenous mixed expression
#' @param perm Number of permutations
#' @param QN Perform quantile normalization or not (TRUE/FALSE)
#' @export
CIBERSORT <- function(RNAseq_logCPM, perm=1000, QN=TRUE){
  
  #read in data
  X <- lm22
  Y <- RNAseq_logCPM
  X <- data.matrix(X)
  Y <- data.matrix(Y)
  
  #order
  X <- X[order(rownames(X)),]
  Y <- Y[order(rownames(Y)),]
  
  P <- perm #number of permutations
  
  #anti-log if max < 50 in mixture file
  if(max(Y) < 50) {Y <- 2^Y}
  
  #quantile normalization of mixture file
  if(QN == TRUE){
    tmpc <- colnames(Y)
    tmpr <- rownames(Y)
    Y <- preprocessCore::normalize.quantiles(Y)
    colnames(Y) <- tmpc
    rownames(Y) <- tmpr
  }
  
  #intersect genes
  Xgns <- row.names(X)
  Ygns <- row.names(Y)
  YintX <- Ygns %in% Xgns
  Y <- Y[YintX,]
  XintY <- Xgns %in% row.names(Y)
  X <- X[XintY,]
  print(paste('Only ',nrow(X),' of ',nrow(lm22),' genes overlap'))
  #standardize sig matrix
  X <- (X - mean(X)) / sd(as.vector(X))
  
  # 矩阵X是LM22矩阵
  # 矩阵Y是待预测的矩阵
  # 然后对
  #empirical null distribution of correlation coefficients
  if(P > 0) {nulldist <- sort(doPerm(P, X, Y)$dist)}
  
  #print(nulldist)
  
  header <- c('Mixture',colnames(X),"P-value","Correlation","RMSE")
  #print(header)
  
  output <- matrix()
  itor <- 1
  mixtures <- dim(Y)[2]
  pval <- 9999
  
  #iterate through mixtures
  while(itor <= mixtures){
    
    y <- Y[,itor]
    
    #standardize mixture
    y <- (y - mean(y)) / sd(y)
    
    #run SVR core algorithm
    result <- CoreAlg(X, y)
    
    #get results
    w <- result$w
    mix_r <- result$mix_r
    mix_rmse <- result$mix_rmse
    
    #calculate p-value
    if(P > 0) {pval <- 1 - (which.min(abs(nulldist - mix_r)) / length(nulldist))}
    
    #print output
    out <- c(colnames(Y)[itor],w,pval,mix_r,mix_rmse)
    if(itor == 1) {output <- out}
    else {output <- rbind(output, out)}
    
    itor <- itor + 1
    
  }
  
  
  #return matrix object containing all results
  obj <- rbind(header,output)
  #save results
  write.table(obj,
              file="CIBERSORT-Results.txt",
              sep="\t",
              row.names=F, col.names=F, quote=F)
  obj <- obj[,-1]
  obj <- obj[-1,]
  obj <- matrix(as.numeric(unlist(obj)),nrow=nrow(obj))
  rownames(obj) <- colnames(Y)
  colnames(obj) <- c(colnames(X),"P-value","Correlation","RMSE")
  return(obj)
}
