# Supplementary material for: Biomarker identification associated with M2 tumor-associated macrophage infiltration in glioblastoma
Source: Front Neurol. 2025 May 14;16:1545608. doi: 10.3389/fneur.2025.1545608 (PMC12117037; doi:10.3389/fneur.2025.1545608)
Supplement: SUPPLEMENTARY FILE S1 — R working documents. [file Data_Sheet_5.zip › step8.2-trainset-TIDE-risk.R]

rm(list=ls())
options(stringsAsFactors = F)

library(survminer) 
library(survival)
library(gtsummary)
library(timeROC)
library(rms)
library(tidyverse)
library(tidymodels)
library(ggplot2)
library(ggpubr)
library(ggrisk)
library (dplyr)

#fig8c
#TIDE网站计算

# ------------------------1.网站运行准备-------------------------------
#注意：要求非log！！
#tpm,非log
#exp matrix
load('output/rdata/trainset_exp_clin.Rdata')
head(trainset_exp)[,1:4]
expr <- trainset_exp
head(expr)[, 1:4]
#> 使用apply函数得到标准化矩阵
# mydat <- t(apply(expr, 1, function(x)x-(mean(x))))
# 
# write.table(mydat,file = './output/text/TIDE.txt',sep = '\t') ##记得用制表符分隔
# rm(mydat)
#TIDE网站操作获取数据http://tide.dfci.harvard.edu/ 需要注册

# TIDE数据
tidy_res <- read.csv("./input/TIDE_export.csv",header = TRUE)
class(tidy_res)
load("./output/rdata/group_trainset.Rdata")
class(group)
group<-as.data.frame(group)

group_data<-data.frame(tidy_res$Patient,group)

tidy_res$group =group_data$group
table(group)
head(tidy_res)
group= factor(tidy_res$group,levels = c("Low", "High"))

#小提琴图展示结果：
#1.TIDE小提琴图：
my_comparisons <- list( c("High","Low")) #添加比较分组
p1 <- ggviolin(tidy_res, x = 'group', y = 'TIDE', fill = 'group',
               palette = c("#0066FF","#FF0000"),
               add = 'boxplot', add.params = list(fill = "white")) +
  stat_compare_means(comparisons = my_comparisons, label = "p.signif", 
                     bracket.size=0.5, tip.length = 0.02, method = 't.test')
p1
#method可选：t.test、wilcox.test、anova、kruskal.test

ggsave(p1,file="./output/TIDE_risk_boxplot-2.pdf",width =6,height = 7)
