# Supplementary material for: Biomarker identification associated with M2 tumor-associated macrophage infiltration in glioblastoma
Source: Front Neurol. 2025 May 14;16:1545608. doi: 10.3389/fneur.2025.1545608 (PMC12117037; doi:10.3389/fneur.2025.1545608)
Supplement: SUPPLEMENTARY FILE S1 — R working documents. [file Data_Sheet_5.zip › step8.3-trainset-immune-check-gene-risk.R]

rm(list=ls())
options(stringsAsFactors = F)

library(survminer) 
library(survival)
library(gtsummary)
library(timeROC)
library(rms)
library(tidyverse)
library(tidymodels)
library(ggplot2)
library(ggpubr)
library(ggrisk)
library (dplyr)

load('output/rdata/trainset_exp_clin.Rdata')
head(trainset_exp)[,1:4]
expr <- trainset_exp
head(expr)[, 1:4]

#fig8D
#Differential expression of immune-checkpoint genes between high- and low-risk groups

#全部gene
immune_heckpoint_genes<-c("ICOSLGBTLA","TNFRSF14","CD48","TMIGD2","CD200","CD44","PDCD1LG2","CD86","TNFRSF8",
                          "TNFSF18","VTCN1","TNFRSF25","CD70","CD80","CD28",
                          "CD276","CD274","ICOS","HHLA2","LGALS9","CTLA4","TNFRSF14","TNFRSF4","CD40LG","TIGIT","TNFRSF18",
                          "KIR3DL1","CD160","TNFSF15","LAG3","PDCD1","CD27","IDO1","ADORA2A","CD244","TNFSF9","CD200R1",
                          "LAIR1","HAVCR2","IDO2","TNFRSF9","NRP1","BTNL2","CD40")

#去除两个基因的
# immune_heckpoint_genes<-c("ICOSLGBTLA","TNFRSF14","CD48","TMIGD2","CD200","CD44","PDCD1LG2","CD86","TNFRSF8",
#                           "TNFSF18","VTCN1","TNFRSF25","CD70","CD80","CD28",
#                           "CD276","CD274","ICOS","HHLA2","LGALS9","CTLA4","TNFRSF14","TNFRSF4","CD40LG","TIGIT","TNFRSF18",
#                           "CD160","TNFSF15","LAG3","PDCD1","CD27","IDO1","ADORA2A","CD244","TNFSF9","CD200R1",
#                           "LAIR1","HAVCR2","TNFRSF9","NRP1","BTNL2","CD40")

expr2<-expr[immune_heckpoint_genes,]
expr2<-expr2[-1,]
expr2<-t(expr2)

load("./output/rdata/group_trainset.Rdata")
class(group)
group<-as.data.frame(group)

group_data<-data.frame(rownames(expr2),group)


head(group_data)
class(expr2)
expr2<-as.data.frame(expr2)
expr2$Risk<-group_data$group
head(expr2)
#write.csv(expr2,file="./output/text/trainest_immunegene_expr.csv")
library(reshape2 )
data<-melt(expr2,id.vars=c("Risk"))
colnames(data)<-c("Risk","Immune","Expression")
# group=levels(factor(data$Risk))
group = factor(data$Risk,levels = c("Low","High"))

#data$Risk=factor(data$Risk,levels = c("low","high"))
biocol=c("#0066FF","#FF0000","#6E568C","#7CC767","#223D6C","#D20A13","#FFD121","#088247","#11AA4D")
#?biocol
biocol=biocol[1:length(group)]
boxplot<-ggboxplot(data,x="Immune",y="Expression",fill="Risk",add.params=list(size=0.5,jitter = 0.1), 
                   xlab="",
                   ylab="Gene expression",
                   legend.title="Risk",
                   width = 0.8,
                   palette=biocol)+rotate_x_text(50)+
  theme(axis.text.x = element_text(angle = 45, hjust = 1))+
  stat_compare_means(aes(group=Risk),symnum.args = list(cutpoints=c(0,0.001,0.01,0.05,1),symbols=c("***","**","*","")),label = "p.signif")

boxplot
getwd()
ggsave(boxplot,file="./output/gene_risk_boxplot-allgene.pdf",width =22,height = 8 )
