# Supplementary material for: Biomarker identification associated with M2 tumor-associated macrophage infiltration in glioblastoma
Source: Front Neurol. 2025 May 14;16:1545608. doi: 10.3389/fneur.2025.1545608 (PMC12117037; doi:10.3389/fneur.2025.1545608)
Supplement: SUPPLEMENTARY FILE S1 — R working documents. [file Data_Sheet_5.zip › step8.1-trainset-cibersort—riskscore.R]

rm(list=ls())
options(stringsAsFactors = F)

library(survminer) 
library(survival)
library(gtsummary)
library(timeROC)
library(rms)
library(tidyverse)
library(tidymodels)
library(ggplot2)
library(ggpubr)
library(ggrisk)
library (dplyr)
#res.ciber数据load
load("./output/rdata/immunedeconv_results.Rdata")
res.ciber<-as.data.frame(res.ciber)
load("./output/rdata/group_trainset.Rdata")
colnames(res.ciber)
res.ciber2<-res.ciber[,-(23:25)]

#fig8a
class(group)
group<-as.data.frame(group)
class(res.ciber2)
group_data<-data.frame(rownames(res.ciber2),group)
#boxplot
res.ciber3<-cbind(res.ciber2,group_data$group)
colnames(res.ciber3)[23]<-"group"
library(reshape2 )
#res.ciber3<-res.ciber3[,-(19:21)]
head(res.ciber3)
#res.ciber3<-res.ciber3[,-c(2,7,9,10,15,17)]
data<-melt(res.ciber3,id.vars=c("group"))
colnames(data)<-c("Risk","Immune","Expression")

#group=levels(factor(data$Risk))
group = factor(data$Risk,levels = c("Low", "High"))
#data$Risk=factor(data$Risk,levels = c("low","high"))
biocol=c("#0066FF","#FF0000","#6E568C","#7CC767","#223D6C","#D20A13","#FFD121","#088247","#11AA4D")
#?biocol
biocol=biocol[1:length(group)]
boxplot<-ggboxplot(data,x="Immune",y="Expression",color = "Risk",#fill="Risk",
                   add.params=list(size=0.5,jitter = 0.1), 
                   xlab="",
                   ylab="Score",
                   legend.title="Risk",
                   width = 0.8,
                   palette=biocol)+rotate_x_text(50)+
  theme(axis.text.x = element_text(angle = 45, hjust = 1))+
  stat_compare_means(aes(group=Risk),symnum.args = list(cutpoints=c(0,0.001,0.01,0.05,1),symbols=c("***","**","*","NS")),label = "p.signif")

boxplot
getwd()
ggsave(boxplot,file="./output/trainset-ciber_risk_boxplot-NS-allcelltype.pdf",width =12,height = 8 )
