# Supplementary material for: Biomarker identification associated with M2 tumor-associated macrophage infiltration in glioblastoma
Source: Front Neurol. 2025 May 14;16:1545608. doi: 10.3389/fneur.2025.1545608 (PMC12117037; doi:10.3389/fneur.2025.1545608)
Supplement: SUPPLEMENTARY FILE S1 — R working documents. [file Data_Sheet_5.zip › step1.1-tidyTCGAData.R]

rm(list=ls())
options(stringsAsFactors = F)
library(stringr)  
library(stringi)
library(reactable) 
library(tidyverse)

# 0. create folder of task----
## use terminal to create dir
# mkdir -p output
# mkdir -p output/{rdata,plot,text} 

# 1. tidy TCGA----
## expression
tcga_exp <- data.table::fread('input/TCGA_mRNAseq_702.txt', data.table = F)
head(tcga_exp)[,1:4]
duplicated(tcga_exp$sample) %>% table() ## clean data
rownames(tcga_exp) <- tcga_exp$sample
tcga_exp <- tcga_exp[,-1]
head(tcga_exp)[,1:4]

## clinical
tcga_clin <- data.table::fread('input/TCGA_mRNAseq_702_clinical.txt', data.table = F) 
head(tcga_clin)[,1:4]
table(tcga_clin$Histology)

# 2. choose testset----
## only keep tumour
str_sub(colnames(tcga_exp), 14,15) %>% table()

colnames(tcga_clin)
trainset_clin <- tcga_clin %>%
  filter(str_sub(ID,14,15) != '11' ) %>%
  drop_na(OS) %>%
  dplyr::select(ID, OS, Censor)
head(trainset_clin)

## convert time from 'day' to 'year'
## 0 = alive
colnames(trainset_clin)[2:3] <- c('time','event')
table(is.na(trainset_clin$time))
trainset_clin$time <- trainset_clin$time / 365
head(trainset_clin)

trainset_exp <- tcga_exp[,trainset_clin$ID]
head(trainset_exp)[,1:4]
identical(colnames(trainset_exp), trainset_clin$ID)

# 3. save data----
SavDir <- 'output/rdata/'
save(trainset_exp, trainset_clin, 
     file = file.path(SavDir,'trainset_exp_clin.Rdata'))
