# Supplementary material for: Biomarker identification associated with M2 tumor-associated macrophage infiltration in glioblastoma
Source: Front Neurol. 2025 May 14;16:1545608. doi: 10.3389/fneur.2025.1545608 (PMC12117037; doi:10.3389/fneur.2025.1545608)
Supplement: SUPPLEMENTARY FILE S1 — R working documents. [file Data_Sheet_5.zip › step1.2-tidyCGGA325Data.R]

rm(list=ls())
options(stringsAsFactors = F)
library(stringr)  
library(stringi)
library(reactable) 
library(tidyverse)

# 0. create folder of task----
## use terminal to create dir
# mkdir -p output
# mkdir -p output/{rdata,plot,text} 

# 1. tidy CGGA325----
## expression
cgga325_exp <- data.table::fread('input/CGGA.mRNAseq_325.Read_Counts-genes.20220620.txt', data.table = F)
head(cgga325_exp)[,1:4]
duplicated(cgga325_exp$gene_name) %>% table() ## clean data
rownames(cgga325_exp) <- cgga325_exp$gene_name
cgga325_exp <- cgga325_exp[,-1]
head(cgga325_exp)[,1:4]

## clinical
cgga325_clin <- data.table::fread('input/CGGA.mRNAseq_325_clinical.20200506.txt', data.table = F) 
head(cgga325_clin)[,1:4]
table(cgga325_clin$Histology)
table(cgga325_clin$PRS_type)

# 2. choose testset----
## only keep 'Primary'
colnames(cgga325_clin)
testset_clin <- cgga325_clin %>%
  filter(PRS_type == 'Primary') %>%
  drop_na(OS) %>%
  dplyr::select(CGGA_ID, OS, `Censor (alive=0; dead=1)`)
head(testset_clin)

## convert time from 'day' to 'year'
## 0 = alive
colnames(testset_clin)[2:3] <- c('time','event')
table(is.na(testset_clin$time))
testset_clin$time <- testset_clin$time / 365
head(testset_clin)

testset_exp <- cgga325_exp[,testset_clin$CGGA_ID]
head(testset_exp)[,1:4]
identical(colnames(testset_exp), testset_clin$CGGA_ID)

# 3. save data----
SavDir <- 'output/rdata/'
save(testset_exp, testset_clin, 
     file = file.path(SavDir,'testset_exp_clin.Rdata'))
