# Supplementary material for: Biomarker identification associated with M2 tumor-associated macrophage infiltration in glioblastoma
Source: Front Neurol. 2025 May 14;16:1545608. doi: 10.3389/fneur.2025.1545608 (PMC12117037; doi:10.3389/fneur.2025.1545608)
Supplement: SUPPLEMENTARY FILE S1 — R working documents. [file Data_Sheet_5.zip › step2-runImmunedeconv.R]

rm(list=ls())
options(stringsAsFactors = F)
install.packages("remotes")
remotes::install_github("omnideconv/immunedeconv")
if (!require("BiocManager", quietly = TRUE))
  install.packages("BiocManager")
BiocManager::install(version = "3.16")
BiocManager::install(c("tidyverse","tidymodels","Biobase","survminer","survival","filesstrings"))
library(immunedeconv)#library为加载包语句，括号内为包的名字
library(tidyverse)
library(tidymodels)
# deconvolution_methods
## https://icbi-lab.github.io/immunedeconv/articles/immunedeconv.html

# 0. load data----
load('output/rdata/trainset_exp_clin.Rdata')#加载
head(trainset_exp)[,1:4]
expr <- trainset_exp
head(expr)[, 1:4]

# 1. run----
## 1.1 Methods that allow between-sample comparisons----
## xcell
res.xcell <- deconvolute(expr, 'xcell')
knitr::kable(head(res.xcell)[,1:4], digits=2, "rst")
res.xcell.cv <- res.xcell %>% as.data.frame()

if(F){
## MCP-counter
res.mcp <- deconvolute(expr, 'mcp_counter') ## connection refused|20230209
knitr::kable(head(res.mcp)[,1:4], digits=2, "rst")
}

## TIMER
timer_available_cancers # choose tumor type
res.timer <- deconvolute(expr, "timer",
                         indications = c(rep('gbm', ncol(expr))))
knitr::kable(head(res.timer)[,1:4], digits=2, "rst")

## 1.2 Methods that allow between-cell-type comparisions----
## cibersort
source('scripts/CIBERSORT.R')
load('input/lm22.rda')
dat <- log2(expr+1)
res.ciber <- CIBERSORT(dat)#这一步在评估细胞类型，就是分M1和M2等。
knitr::kable(head(res.ciber)[,1:4], digits=2, "rst")
res.ciber.cv <- t(res.ciber) %>% 
  as.data.frame() %>%
  add_column(cell_type = colnames(res.ciber),.before = 1)
head(res.ciber.cv)[,1:4]

## 1.3 Methods that allow both----
## epic
res.epic <- deconvolute(expr, 'epic')
knitr::kable(head(res.epic)[,1:4], digits=2, "rst")

## quantiseq
library(Biobase)
library(tidyverse)
pData <- rownames(expr) %>% as.data.frame()
head(pData)
colnames(pData) <- 'symbols'
rownames(pData) <- rownames(expr)

featureData <- new("AnnotatedDataFrame", 
                 data=pData)
featureData

exprSet <- ExpressionSet(assayData=as.matrix(expr),
                         featureData = featureData)
#write.csv(exprSet,file="exprSet.csv")
dim(exprSet)
row.names(gene)<- gene$v1
#matrix<- aggregate(.~gene_name,data = exprSet,max)这个场景下，不知道怎么用这个语句
#你可以把input里的scripts/CIBERSORT.R，output/rdata/trainset_exp_clin.Rdata，input/lm22.rda和step2的代码，发给他
res.quantiseq <- deconvolute(exprSet, "quantiseq", column = 'symbols')#
knitr::kable(head(res.quantiseq)[,1:4], digits=2, "rst")
res.quantiseq.cv <- res.quantiseq %>% as.data.frame()

# 2. use M2 to group----从这里开始，把M2替换成M1即可
library(survminer)
library(survival)
head(trainset_clin)
identical(colnames(res.ciber.cv), colnames(res.xcell))
identical(colnames(res.ciber.cv), colnames(res.quantiseq))

rownames(res.xcell.cv) <- res.xcell.cv$cell_type
rownames(res.quantiseq.cv) <- res.quantiseq.cv$cell_type

table(res.xcell$cell_type)
table(res.ciber.cv$cell_type)
table(res.quantiseq$cell_type)
res.m2 <- rbind(ciber = res.ciber.cv['Macrophages M2', -1], 
                xcell = res.xcell.cv['Macrophage M2',-1], 
                quantiseq = res.quantiseq.cv['Macrophage M2',-1]) %>%
  t() %>% as.data.frame()
head(res.m2)

## 2.1 use cox to decide which method----  
covariates <- c("ciber", "xcell",  "quantiseq")
identical(rownames(res.m2), trainset_clin$ID)
cox.data <- cbind(trainset_clin, res.m2)
head(cox.data)
colnames(cox.data)[3] <- 'status'
head(cox.data)
univ_formulas <- sapply(covariates,
                        function(x) as.formula(paste('Surv(time, status)~', x)))

univ_models <- lapply( univ_formulas, function(x){coxph(x, data = cox.data)})
summary(univ_models)
glimpse(univ_models)
## extract data 
univ_results <- lapply(univ_models,
                       function(x){ 
                         x <- summary(x)
                         p.value<-signif(x$wald["pvalue"], digits=2)
                         wald.test<-signif(x$wald["test"], digits=2)
                         beta<-signif(x$coef[1], digits=2);#coeficient beta
                         HR <-signif(x$coef[2], digits=2);#exp(beta)
                         HR.confint.lower <- signif(x$conf.int[,"lower .95"], 2)
                         HR.confint.upper <- signif(x$conf.int[,"upper .95"],2)
                         HR <- paste0(HR, " (", 
                                      HR.confint.lower, "-", HR.confint.upper, ")")
                         res<-c(beta, HR, wald.test, p.value)
                         names(res)<-c("beta", "HR (95% CI for HR)", "wald.test", 
                                       "p.value")
                         return(res)
                         #return(exp(cbind(coef(x),confint(x))))
                       })
res.cox <- t(as.data.frame(univ_results, check.names = FALSE)) %>% as.data.frame()
head(res.cox)
## xcell and quantiseq both are ok, use median to group
threshold <- res.m2 %>%
  dplyr::pull(xcell) %>% median()

group <- ifelse(res.m2[,'xcell'] > threshold,
                'high','low')
table(group)
group <- factor(group, levels = c('low','high'))

## 2.2 use km to display results----
head(res.m2)
km_list <- lapply(1:ncol(res.m2), function(m){
  # m = 2
  method = colnames(res.m2)[m]
  print(method)
  hist(res.m2[,m])
  summary(res.m2[,m])
  threshold <- res.m2 %>%
    dplyr::pull(method) %>% median()

  group <- ifelse(res.m2[,m] > threshold,
                'high','low')
  print(table(group))
  
  trainset_clin$group <- group
  head(trainset_clin)
sfit <- survfit(Surv(time, event)~group, data=trainset_clin)
sfit
summary(sfit)

kmplot <- ggsurvplot(
  sfit,           
  legend.title = paste0(method,'-Macrophages M2'), 
  # legend = "top",
  legend.labs = c('High', 'Low'),
  # pval = T, 
  risk.table = TRUE, 
  risk.table.y.text = F,
  xlab = "Time in months",
  # xlim = c(0, 10), 
  break.time.by = 5,
  size = 2, 
  ggtheme = theme_bw(),
  palette="nejm"
)
return(kmplot)
})
n = ncol(res.m2)
n
x1=1;y1= n
all_plot <- arrange_ggsurvplots(km_list,
                                print = F,nrow = x1,ncol =y1, 
                                risk.table.height = 0.3,
                                surv.plot.height = 0.7)

#all_plot  
x2=x1*5;y2=y1*6.5 # threshold = 50
ggsave(all_plot,filename = 'output/plot/km_immunedeconv.pdf' ,
       height =x2, width = y2 ) 

# 3. save data----
library(filesstrings)
file.move('CIBERSORT-Results.txt', 'output/text/')

SavDir <- 'output/rdata/'
save(res.xcell, res.xcell.cv,
     # res.mcp, 
     res.timer, res.epic,
     res.ciber, res.ciber.cv, 
     res.quantiseq,res.quantiseq.cv,
     file = file.path(SavDir, 'immunedeconv_results.Rdata'))

save(expr, group,
     file = file.path(SavDir, 'data_for_wgcna.Rdata'))
