# Supplementary material for: Biomarker identification associated with M2 tumor-associated macrophage infiltration in glioblastoma
Source: Front Neurol. 2025 May 14;16:1545608. doi: 10.3389/fneur.2025.1545608 (PMC12117037; doi:10.3389/fneur.2025.1545608)
Supplement: SUPPLEMENTARY FILE S1 — R working documents. [file Data_Sheet_5.zip › step3-WGCNA.R]

rm(list=ls())
options(stringsAsFactors = F)
library(stringr)  
library(stringi)
library(reactable) 
library(tidyverse)
library(WGCNA)

# 0. load data----
load('output/rdata/data_for_wgcna.Rdata')
head(expr)[, 1:4]
exp <- expr
group_list <- group

# 1. network----
gsg <-  goodSamplesGenes(exp, verbose = 3)
gsg$allOK;table(!is.na(exp))

design=model.matrix(~0+ group_list)
rownames(design)=colnames(exp)
colnames(design)=levels(group_list)

dat0 <- exp
dat0 <- t(dat0[order(apply(dat0,1,mad), decreasing = T)[1:5408],])

## 1.1 sampleTree----
sampleTree = hclust(dist(dat0), method = "average");
SavDir <- 'output/plot/'
pdf(paste0(SavDir,'wgcna_cluster.pdf'),width = 12,height =5)
par(cex = 0.6);
par(mar = c(0,6,6,0))
plot(sampleTree, 
     main = "Sample clustering to detect outliers", 
     sub="", 
     xlab="", 
     cex.lab = 1.5, 
     cex.axis = 1.5, 
     cex.main = 1.5)
dev.off()

## 1.2 SoftThreshold----
powers = c(c(1:10), seq(from = 12, to=20, by=2))
# Call the network topology analysis function
sft = pickSoftThreshold(dat0, 
                        powerVector = powers, 
                        verbose = 5)
po <- sft$powerEstimate;po

# Plot the results:
pdf(paste0(SavDir,'wgcna_softThreshold.pdf'),width = 9,height =5)
par(mfrow = c(1,2))
cex1 = 0.85

# Scale-free topology fit index as a function of the soft-thresholding power
plot(sft$fitIndices[,1], 
     -sign(sft$fitIndices[,3])*sft$fitIndices[,2],
     xlab="Soft Threshold (power)",
     ylab="Scale Free Topology Model Fit,signed R^2",
     type="n",
     main = paste("Scale independence"));
text(sft$fitIndices[,1], 
     -sign(sft$fitIndices[,3])*sft$fitIndices[,2],
     labels=powers,cex=cex1,col="red");

# this line corresponds to using an R^2 cut-off of h
abline(h=0.85,col="red")

# Mean connectivity as a function of the soft-thresholding power
plot(sft$fitIndices[,1], 
     sft$fitIndices[,5],
     xlab="Soft Threshold (power)",
     ylab="Mean Connectivity", 
     type="n",main = paste("Mean connectivity"))
text(sft$fitIndices[,1], 
     sft$fitIndices[,5], 
     labels=powers, cex=cex1,col="red")

dev.off()

## 1.3 do network----
# error: https://blog.csdn.net/liyunfan00/article/details/91686840
cor <- WGCNA::cor
net <- blockwiseModules(dat0, power = po,
                        TOMType = "unsigned", minModuleSize = 30,
                        reassignThreshold = 0, mergeCutHeight = 0.25,
                        numericLabels = TRUE, pamRespectsDendro = FALSE,
                        saveTOMs = TRUE,saveTOMFileBase = "femaleMouseTOM", 
                        verbose = 3) # method: one-step
cor <- stats::cor 

## extract major information
class(net)
names(net)
table(net$colors)

moduleLabels = net$colors
moduleColors = labels2colors(net$colors)
MEs = net$MEs;
geneTree = net$dendrograms[[1]]

# 1.4. visualization----
pdf(paste0(SavDir,'wgcna_networkmodule.pdf'),width = 9,height =6 )
par(cex = 0.6)
par(mar = c(0,6,6,0),mai = c(0.1,0.7,0.5,0.1))
# Convert labels to colors for plotting

# Plot the dendrogram and the module colors underneath
plotDendroAndColors(geneTree, 
                    moduleColors[net$blockGenes[[1]]],
                    "Module colors",
                    dendroLabels = FALSE, 
                    hang = 0.03,
                    addGuide = TRUE, 
                    guideHang = 0.05)
dev.off()

# 2. cluster----
nGenes = ncol(dat0)
nSamples = nrow(dat0)

## Recalculate MEs with color labels
MEs0 = moduleEigengenes(dat0, moduleColors)$eigengenes
MEs0[1:6,1:6]

MEs = orderMEs(MEs0)
MEs[1:6,1:6]

moduleTraitCor = cor(MEs, design, use = "p")
head(moduleTraitCor)

moduleTraitPvalue = corPvalueStudent(moduleTraitCor, 
                                     nSamples)
head(moduleTraitPvalue)

## display correlations and their p-values
textMatrix =  paste(signif(moduleTraitCor, 2), 
                    "\n(",signif(moduleTraitPvalue, 1),
                    ")", 
                    sep = "");
dim(textMatrix) = dim(moduleTraitCor)
textMatrix[1:6,]

## 2.1 heatmap----
pdf(paste0(SavDir,'wgcna_correlation_heatmap.pdf'),width = 6,height =6 )
par(cex = 0.6);
par(mai = c(0.1,0.7,0.5,0.1))
par(mar = c(3, 9, 3, 1));
# Display the correlation values within a heatmap plot
design <- as.data.frame(design)
labeledHeatmap(Matrix = moduleTraitCor,
               xLabels = names(design),
               xLabelsAngle = 0,
               yLabels = names(MEs),
               ySymbols = names(MEs),
               colorLabels = FALSE,
               colors = blueWhiteRed(50),
               textMatrix = textMatrix,
               setStdMargins = FALSE,
               cex.text = 1,
               zlim = c(-1,1),
               main = paste("Module-trait relationships"))
dev.off()

## Modules-Modules relationships
colnames(MEs0) <- substring(names(MEs0), 3)
## 2.2 corrplot----
library(ggcorrplot)
library(corrplot)
library(vegan)
library(ggcor)
library(dplyr)
library(ggplot2)

corr <- round(cor(MEs0), 1)
head(corr[, 1:6])
p.mat <- cor_pmat(MEs0)
head(p.mat[, 1:4])

corrplot(corr,method = "square",type = "upper")
## update corrplot

## reassign 
mantel <- mantel_test(MEs0, MEs0,
                      spec.select = list(Group = 1:7),
                      mantel.fun = "mantel.randtest") %>%
        mutate(r = cut(r, 
                       breaks = c(-Inf, -0.3-0.3, Inf),
                       labels = c("> 0.3 or < -0.3", "-0.3-0.3"),
                       right = FALSE),
               p.value = cut(p.value, 
                             breaks = c(-Inf, 0.01, 0.05, Inf),
                             labels = c("< 0.01", "0.01-0.05", ">=0.05"),
                             right = FALSE))
summary(mantel$r)
## combain
plot.cor <- quickcor(MEs0, type = "upper") + 
        geom_square(inherit.aes = TRUE) +
        add_link(mantel, 
                 mapping = aes(colour = p.value, size = r),
                 diag.label = TRUE) +
        scale_size_manual(values = c(1, 3, 5)) +
        geom_diag_label(angle = 0)+ 
        remove_axis("y")+
        scale_color_manual(values=c("#FF8000","#56B4E9","#808A87"))
plot.cor
ggsave(plot.cor,filename = paste0(SavDir,"step2_correlation_corplot.pdf"),
       width = 10,height = 8)


# 3. choose the most relevant module for M2----
table(moduleColors)
## turquoise module is considered to be the most relevant module
# Define variable weight containing the weight column of design
weight = as.data.frame(design$high);
names(weight) = "weight"
# names (colors) of the modules
modNames = substring(names(MEs), 3)

geneModuleMembership = as.data.frame(cor(dat0, MEs, use = "p"));
MMPvalue = as.data.frame(corPvalueStudent(as.matrix(geneModuleMembership), nSamples));

names(geneModuleMembership) = paste("MM", modNames, sep="");
names(MMPvalue) = paste("p.MM", modNames, sep="");

geneTraitSignificance = as.data.frame(cor(dat0, weight, use = "p"));
GSPvalue = as.data.frame(corPvalueStudent(as.matrix(geneTraitSignificance), nSamples));

names(geneTraitSignificance) = paste("GS.", names(weight), sep="");
names(GSPvalue) = paste("p.GS.", names(weight), sep="");

module = "turquoise"
column = match(module, modNames)
moduleGenes = moduleColors == module
## module genes
pdf(paste0(SavDir,'wgcna_moduleMembership.pdf'),width = 6,height =6 )
sizeGrWindow(7, 7);
par(mfrow = c(1,1));
verboseScatterplot(abs(geneModuleMembership[moduleGenes, column]),
                   abs(geneTraitSignificance[moduleGenes, 1]),
                   xlab = paste("Module Membership in", module, "module"),
                   ylab = "Gene significance for body weight",
                   main = paste("Module membership vs. gene significance\n"),
                   cex.main = 1.2, cex.lab = 1.2, cex.axis = 1.2, col = module)
dev.off()
## extract module genes
head(moduleColors)
head(moduleLabels)
head(names(moduleLabels))
head(dat0)[,1:4]
identical(colnames(dat0), names(moduleLabels))
table(moduleLabels)
table(moduleGenes)
module.genes <- names(moduleLabels)[moduleGenes]
head(module.genes)

# 4. save data----
library(filesstrings)
file.move('femaleMouseTOM-block.1.RData', 'output/rdata/')
file.move('femaleMouseTOM-block.2.RData', 'output/rdata/')

SavDir <- 'output/rdata/'
save(design, net,MEs, moduleLabels, moduleColors, geneTree, 
     file = file.path(SavDir,'WGCNA_results.Rdata'))

write.csv(module.genes, file = 'output/text/WGCNA_module_genes.csv',row.names = F)
