# Supplementary material for: Biomarker identification associated with M2 tumor-associated macrophage infiltration in glioblastoma
Source: Front Neurol. 2025 May 14;16:1545608. doi: 10.3389/fneur.2025.1545608 (PMC12117037; doi:10.3389/fneur.2025.1545608)
Supplement: SUPPLEMENTARY FILE S1 — R working documents. [file Data_Sheet_5.zip › step4.1-runLasso.R]

rm(list = ls())  
options(stringsAsFactors = F)

library(maftools)
library(tidyverse)
library(tgutil)
library(Hmisc)
library(stringr)
library(ComplexHeatmap)
library(circlize)
library(ggplot2)
library(ggVennDiagram)
library(ggsci)


# 0. load data----
## trainset
load('output/rdata/trainset_exp_clin.Rdata')
trainset_exp[1:4, 1:4]
head(trainset_clin)

## single cell genes
sc.df <- fread_rownames('input/sc_3group.txt', row.var = NULL)
head(sc.df)
table(sc.df$cluster)
sc.gene <- sc.df %>%
  filter(cluster == 'TAM') %>%
  dplyr::pull(gene)

## wgcna module genes
module.gene <- read.csv('output/text/WGCNA_module_genes.csv')[,1]

# 1. basic venn
overlap <- intersect(sc.gene, module.gene)
venn.list <- list(scRNA = sc.gene,
                  Bulk = module.gene)
vennplot <- ggVennDiagram(venn.list,label_alpha = 0,edge_size = 0.5,
                          set_size = 8,label_size = 6) + theme(legend.position = "none")+
  scale_fill_gradient(low = "#f5f5dc", high = "#fe6f5e")
vennplot
ggsave(vennplot, filename = 'output/plot/venn_scRNA_Bulk.pdf')


# 2. univariate cox----
## http://www.sthda.com/english/wiki/cox-proportional-hazards-model
mySurv <- with(trainset_clin, Surv(time, event))
cox_results <-apply(trainset_exp[overlap,] , 1 , function(gene){
  # gene= as.numeric(exprSet[1,])
  group=ifelse(gene>median(gene),'high','low') 
  if( length(table(group))<2)
    return(NULL)
  survival_dat <- data.frame(group=group,# stage=phe$stage,
                             stringsAsFactors = F)
  m=coxph(mySurv ~ group, 
          data =  survival_dat)
  
  beta <- coef(m)
  se <- sqrt(diag(vcov(m)))
  HR <- exp(beta)
  HRse <- HR * se
  
  #summary(m)
  tmp <- round(cbind(coef = beta, se = se, z = beta/se, p = 1 - pchisq((beta/se)^2, 1),
                     HR = HR, HRse = HRse,
                     HRz = (HR - 1) / HRse, HRp = 1 - pchisq(((HR - 1)/HRse)^2, 1),
                     HRCILL = exp(beta - qnorm(.975, 0, 1) * se),
                     HRCIUL = exp(beta + qnorm(.975, 0, 1) * se)), 3)
  return(tmp['grouplow',])
  
})
cox_results=t(cox_results)
head(cox_results)
table(cox_results[,4]<0.01)
table(cox_results[,4]<0.05)
## overlap with target genes
p_threshold <- 0.01
cox_threshold <- cox_results %>% as.data.frame() %>%
  filter(p < p_threshold)
head(cox_threshold)
dim(cox_threshold)
overlap_genes <- intersect(overlap, rownames(cox_threshold))
length(overlap_genes)

# 3. lasso
## prepare xdata----
head(overlap_genes)
cdat <- trainset_exp[overlap_genes, ]
xdata <- t(cdat)
xdata[1:4,1:4]

## prepare ydata----
ydata <- trainset_clin
head(ydata)
identical(rownames(xdata), ydata$ID)

# 3. run lasso model----
source('scripts/run_LASSO_cox.R') 

lasso_cox(xdata,
          ydata,savDir = 'output')
