# Supplementary material for: Biomarker identification associated with M2 tumor-associated macrophage infiltration in glioblastoma
Source: Front Neurol. 2025 May 14;16:1545608. doi: 10.3389/fneur.2025.1545608 (PMC12117037; doi:10.3389/fneur.2025.1545608)
Supplement: SUPPLEMENTARY FILE S1 — R working documents. [file Data_Sheet_5.zip › step5.1-doModelTrainset.R]

rm(list=ls())
options(stringsAsFactors = F)

library(survminer) 
library(survival)
# pak::pkg_install("ddsjoberg/gtsummary")
library(gtsummary)
library(timeROC)
library(rms)
library(tidyverse)
library(ggplot2)
library(ggsci)
library(ggstatsplot)

# 0. load data----
load('output/rdata/coefs.v_lasso_model.Rdata')
xdata[1:4, 1:4]
head(ydata)
head(names(coefs.v))

# 1. tidy data for multicox----
if(identical(rownames(xdata), ydata$ID)){
  print('sample order is OK')}
## check genes names without '-'
kp <- names(coefs.v)
kp
dat_cox <- cbind(ydata[,-c(1,4)], xdata[,kp])
head(dat_cox)
tmp <- str_replace_all(kp,'-','.')
## prepare variale for Surv(), paste gene names
multivariate <- paste(tmp, collapse = '+') 
multivariate
colnames(dat_cox)[3:ncol(dat_cox)] <- tmp
head(dat_cox)

## 'model' is for ggforest and ggrisk----
s <-  paste0(' Surv(time, event) ~  ', multivariate )
model <- coxph(as.formula(s), data = dat_cox)

## 'df' is for dotchart----
HR_result <-  summary(model, data = dat_cox)
df <- HR_result$coefficients %>%
  as.data.frame() %>%
  select(2, 5)
head(df)
colnames(df) <- c('HR', 'p.val')

## 'dc' is for ggrisk and nomo---- 
dc <- datadist(dat_cox)

## 'risk_score' is for roc----
# predict dataself
risk_score <- predict(model, type = 'risk', data = dat_cox)
new_dat <- dat_cox[, c('event', 'time')]
new_dat$Risk_score <- risk_score 
head(new_dat)

## 'Risk_level' is for  km----
new_dat$Risk_level <- factor(ifelse(new_dat$Risk_score > median(new_dat$Risk_score),'High','Low'))
head(new_dat)
## check pvalue
ydata$Risk_score<- new_dat$Risk_score
coxph(Surv(time, status) ~ Risk_score, data = ydata) %>% 
  tbl_regression(exp = TRUE) 

# 2. run function----
dir.create('output/plot/trainset',recursive = T)
source('scripts/function_model_plot.R')
proj <- 'trainset'
pancancer_forest(model, dat_cox, savDir= paste0('output/plot/',proj))
pancancer_nomo(dat_cox,savDir= paste0('output/plot/',proj))
roc_yrs135(new_dat, savDir= paste0('output/plot/',proj))
pancancer_km(new_dat,savDir= paste0('output/plot/',proj))
pancancer_dotchart(df, savDir= paste0('output/plot/',proj))
pancancer_ggrisk(model, savDir= paste0('output/plot/',proj))

# 3. save data----
SavDir <- 'output/rdata/'
save(dat_cox, new_dat, 
     file = file.path(SavDir,'trainset_model_results.Rdata'))
