# Supplementary material for: Biomarker identification associated with M2 tumor-associated macrophage infiltration in glioblastoma
Source: Front Neurol. 2025 May 14;16:1545608. doi: 10.3389/fneur.2025.1545608 (PMC12117037; doi:10.3389/fneur.2025.1545608)
Supplement: SUPPLEMENTARY FILE S1 — R working documents. [file Data_Sheet_5.zip › step6.2-tidyGraph-testset.R]

rm(list=ls())
options(stringsAsFactors = F)

library(survminer) 
library(survival)
library(gtsummary)
library(timeROC)
library(rms)
library(tidyverse)
library(tidymodels)
library(ggplot2)
library(ggpubr)
library(ggrisk)

# 0. set folder----
SavDir <- 'output/plot/model'
proj <- 'model'

# 1. prepare testset data----
## 1.1 testset----
cgga325_clin <- data.table::fread('input/CGGA.mRNAseq_325_clinical.20200506.txt', data.table = F) 
head(cgga325_clin)
table(cgga325_clin$Histology)
table(cgga325_clin$PRS_type)
## use Grade, Gender, Age
load('output/rdata/testset_model_results.Rdata')
head(dat_cox)
head(new_dat)
colnames(new_dat)[c(1,3)] <- c('status','Riskscore')
head(new_dat)
cgga325_fea <- cgga325_clin %>%
  filter(CGGA_ID %in% rownames(new_dat)) %>%
  select(CGGA_ID, Grade,Gender,Age)
head(cgga325_fea)
identical(cgga325_fea$CGGA_ID, rownames(new_dat))
testset.fea <- cbind(new_dat[,-4], cgga325_fea[,-1])
head(testset.fea)
table(testset.fea$Grade)
table(testset.fea$Gender)
testset.fea$Grade <- with(testset.fea, factor(Grade, 
                                                levels = c('WHO II','WHO III','WHO IV')))
testset.fea$Gender <- with(testset.fea, factor(Gender, 
                                                 levels = c('Male','Female')))

nrow(testset.fea)
colnames(testset.fea)

## 1.2 trainset model----
kp <- colnames(testset.fea)[3:6]
kp
multivariate <- paste(sort(kp), collapse = '+') 
multivariate
s <-  paste0(' Surv(time, status) ~  ', multivariate )
model <- coxph(as.formula(s), data = testset.fea)
tidy(model)
summary(model)
## ggforest is easy to visual with forestplot
ggforest(model, data = testset.fea, 
         main = "Hazard ratio", 
         cpositions = c(0.06, 0.22, 0.4), 
         fontsize = 1.0, 
         refLabel = "1", noDigits = 4)

# 2. visualisation----
## 2.1 nomogram----
dc <- datadist(testset.fea) # dc is necessary for nomograph
options(datadist="dc")
boxplot(testset.fea$time)
# Cox Proportional Hazards Model and Extensions , cph {rms}
f <- cph(as.formula(s),
         x=T, y=T, surv=T, 
         data=testset.fea, time.inc = 15)
summary(f) 

# Fit Proportional Hazards Regression Model , coxph {survival} 
surv <- Survival(f)
nom <- nomogram(f, 
                # conf.int = c(0.1,0.7),
                fun=list(function(x) surv(1, x), 
                         function(x) surv(3, x),
                         function(x) surv(5, x)), 
                lp=F, 
                funlabel=c("1-year survival", 
                           "3-yearsurvival",
                           "5-year survival"))
# maxscale=10, 
# fun.at=c(0.95,0.9, 0.85, 0.8, 0.75, 0.7, 0.6, 0.5)
pdf(file.path(SavDir, 'model_nomogram_fig6d.pdf'), width = 15)
plot(nom, cex.axis = T,
     # col.conf = c('black','grey'),
     col.grid = c("#F87D09","#A7CDCC"))
dev.off()

## another nomogram
library(nomogramEx)
library(nomogramFormula)
library(regplot)
nomogramEx(nomo=nom,np=3)

pdf(file.path(SavDir,"testset_nomogram_fig6d.pdf"))
regplot(reg = model,
        # plots = c('density', 'boxes'),
        dencol = '#5d8aa8',boxcol = '#deb887', 
        obscol = '#cc5500',spkcol = '#fe6f5e',
        observation = T,
        failtime = c(1,3,5), 
        points = T,
        prfail = TRUE, 
        title = '',
        odds = T,
        showP = T, 
        droplines = T,
        # clickable = T,
        rank="range", 
        interval="confidence")
dev.off()
## maybe you can't save it correctly with pdf(), you can click the botton 'Export' to save it.

## 2.2 calibrate plot----
## calibrate, need calculate seperately
time.range <- c(1,3,5)
testset.fea$increment <- testset.fea$time*365 ## time increment need to change
s.inc <-  paste0(' Surv(increment, status) ~  ', multivariate )

inc.list <- lapply(seq_along(time.range), function(t){
  # t = 1
  legend.text <- paste0(time.range[t], '-year')
  print(legend.text)
  legend.col <- c('#e67e22','#27ae60', '#2980b9')
  
  time.inc <- 1*365*time.range[t]
  print(time.inc)
  model.inc <- cph(as.formula(s.inc), 
                   x=T, y=T, surv=T, 
                   time.inc = time.inc,
                   data = testset.fea)
  result.inc <- calibrate(model.inc,
                          cmethod = 'KM',
                          method = 'boot',
                          u = time.inc,
                          m = nrow(testset.fea)/3,
                          B = 100)
})
names(inc.list) <- paste0(time.range,'year')
legend.col <- c('#e67e22','#27ae60', '#2980b9')
legend.text <- paste0(time.range, '-year')

pdf(file.path(SavDir,"testset_calibration_fig6e.pdf"),width = 7)
plot(inc.list[[1]],lwd = 2,lty = 1,font =2,font.lab =2,
     errbar.col = '#e67e22',
     bty = "l", subtitles = F,
     xlim = c(0,1),ylim= c(0,1),
     xlab = "Nomogram-prediced OS (%)",ylab = "Observed OS (%)",
     col = c("#e67e22"),
     cex.lab=1.2,cex.axis=1, cex.main=1.2, cex.sub=0.6)
## adjust the width of line
lines(inc.list[[1]][,c('mean.predicted',"KM")],
      type = 'b', lwd = 2, col = c("#e67e22"), pch = 16)
box(lwd = 2)
plot(inc.list[[2]],lwd = 2,lty = 1,
     errbar.col = c("#27ae60"),
     xlim = c(0,1),ylim= c(0,1),col = c("#27ae60"),add = T)
lines(inc.list[[2]][,c('mean.predicted',"KM")],
      type = 'b', lwd = 2, col = c("#27ae60"), pch = 16)
plot(inc.list[[3]],lwd = 2,lty = 1,
     errbar.col = "#2980b9",
     xlim = c(0,1),ylim= c(0,1),col = c("#2980b9"),add = T)
lines(inc.list[[3]][,c('mean.predicted',"KM")],
      type = 'b', lwd = 2, col = c("#2980b9"), pch = 16)

abline(0,1, lwd = 2, lty = 3, col = c("#f0f8ff"))
legend("bottomright", 
       legend = legend.text,
       col = legend.col, 
       lwd = 2,
       cex = 1.2,
       bty = "n")
dev.off()
