# Supplementary material for: Biomarker identification associated with M2 tumor-associated macrophage infiltration in glioblastoma
Source: Front Neurol. 2025 May 14;16:1545608. doi: 10.3389/fneur.2025.1545608 (PMC12117037; doi:10.3389/fneur.2025.1545608)
Supplement: SUPPLEMENTARY FILE S1 — R working documents. [file Data_Sheet_5.zip › step7-check-models-by-GSE4290.R]

library(GEOquery)
library(AnnoProbe)
Sys.setenv("VROOM_CONNECTION_SIZE"=99999999)

gset <- getGEO('GSE4290', destdir=".",
               AnnotGPL = F,     ## 注释文件
               getGPL = F)       ## 平台文件

#(1)提取表达矩阵exp
exp<-data.frame(exprs(gset[[1]]))
exp = log2(exp+1)
boxplot(exp)

#(2)提取临床信息
pd <- pData(gset[[1]])

#(3)调整pd的行名顺序与exp列名完全一致
p = identical(rownames(pd),colnames(exp));p
if(!p) exp = exp[,match(rownames(pd),colnames(exp))]
pd <- pd[,c("geo_accession","characteristics_ch1")]
table(pd$characteristics_ch1)
pd$group = ifelse(pd$characteristics_ch1=='Histopathological diagnostic: non-tumor',
                  'normal','tumor')
table(pd$group)

if(!require(hgu133plus2.db))BiocManager::install("hgu133plus2.db")
ls("package:hgu133plus2.db")
ids <- toTable(hgu133plus2SYMBOL)
head(ids)
table(rownames(exp)%in%ids$probe_id)


signature <- read.table('output/text/model_lasso_cg_genes.txt')[,1]
head(signature)
table(signature %in% ids$symbol)

dir.create('draw_box_GSE4290')
draw_box <- function(gene){
  # gene = signature[1] 
  df <- data.frame(t(exp[c(ids[which(ids$symbol==gene),1]),]))
  head(df)
  df$gene <- apply(df,1,mean)
  identical(rownames(df),pd$geo_accession)
  df$class <-  pd$group
  table(pd$class)
  ggboxplot(df, x = "class", y = "gene",color = "class",width = 0.4,
            add = "jitter",size = 1.2,add.params=list(size=1.5,jitter = 0.1))+
    stat_compare_means(method = "t.test",hjust = 0.5,label.x.npc = "center",vjust = 0,size = 3)
  
  ggsave(paste0("./draw_box_GSE4290/draw_box_GSE4290_",gene,".pdf"),he=4,wi=3)
}
lapply(signature, draw_box)


dir.create('draw_box_GSE4290')
# ADORA1 and CD274 
lapply(c('ADORA1' , 'CD274' ), draw_box)
