# Supplementary material for: Biomarker identification associated with M2 tumor-associated macrophage infiltration in glioblastoma
Source: Front Neurol. 2025 May 14;16:1545608. doi: 10.3389/fneur.2025.1545608 (PMC12117037; doi:10.3389/fneur.2025.1545608)
Supplement: SUPPLEMENTARY FILE S1 — R working documents. [file Data_Sheet_5.zip › step7-check-models-by-Rembrandt.R]

rm(list = ls())
library(ggplot2)
library(ggpubr)

### Rembrandt
rem <- data.table::fread("./input/Rembrandt_mRNA_array_475.txt",data.table = F)
clinical <- read.table("./input/Rembrandt_mRNA_array_475_clinical.txt",header = T,sep = "\t")
rem[1:4,1:4]
colnames(clinical)[1] <- "Sample"
table(colnames(rem)%in%clinical$Sample)
rownames(rem) <- rem$gene
rem <- rem[,-1]

table(clinical$Histology)
clinical$Histology <- NA
table(clinical$Grade)
clinical[which(clinical$Grade=="WHO I"|clinical$Grade=="WHO II"),"Histology"] <- "Grade I/II"
clinical[which(clinical$Grade=="WHO III"|clinical$Grade=="WHO IV"),"Histology"] <- "Grade III/IV"
clinical[ is.na(clinical$Grade) ,"Histology"] <- "no"
#clinical <- na.omit(clinical)
clinical$Histology <- factor(clinical$Histology)
table(clinical$Histology)
table(clinical$Histology)
dim(clinical)
table(clinical$Histology,clinical$Histology)
#clinical=clinical[!is.na(clinical$Grade),]
identical(clinical$Sample,colnames(rem))

clinical=clinical[clinical$Histology %in% c('NON_TUMOR','GBM'),]
rem <- rem[,clinical$Sample]


signature <- read.table('output/text/model_lasso_cg_genes.txt')[,1]
head(signature)
table(signature %in% rownames(rem))

dir.create('draw_box')
draw_box <- function(gene){
  #gene = signature[1]
  df<- data.frame(t(rem[gene,]))
  identical(rownames(df),clinical$Sample)
  df$Histology <- clinical$Histology
  table(clinical$Histology)
  df=na.omit(df)
  str(df)
  head(df)
  colnames(df)=c('value','group')
  ggboxplot(df, x = "group", y = "value",color = "group",width = 0.4,
            add = "jitter",size = 1.2,add.params=list(size=1.5,jitter = 0.1)) +
    stat_compare_means(method = "t.test",hjust = 0.5,
                       label.x.npc = "center",vjust = 0,size = 3)
  
  ggsave(paste0("./draw_box/Rembrandt_",gene,".pdf"),he=4,wi=3)
}
lapply(signature, draw_box)


dir.create('draw_box')
# ADORA1 and CD274 
lapply(c('ADORA1' , 'CD274' ), draw_box)
