# Supplementary material for: Biomarker identification associated with M2 tumor-associated macrophage infiltration in glioblastoma
Source: Front Neurol. 2025 May 14;16:1545608. doi: 10.3389/fneur.2025.1545608 (PMC12117037; doi:10.3389/fneur.2025.1545608)
Supplement: SUPPLEMENTARY FILE S1 — R working documents. [file Data_Sheet_5.zip › step9-check-by-GSE4290.R]

library(GEOquery)
library(AnnoProbe)
Sys.setenv("VROOM_CONNECTION_SIZE"=99999999)

gset <- getGEO('GSE4290', destdir=".",
               AnnotGPL = F,     ## ×¢ÊÍÎÄ¼þ
               getGPL = F)       ## Æ½Ì¨ÎÄ¼þ

#(1)ÌáÈ¡±í´ï¾ØÕóexp
exp<-data.frame(exprs(gset[[1]]))
exp = log2(exp+1)
boxplot(exp)

#(2)ÌáÈ¡ÁÙ´²ÐÅÏ¢
pd <- pData(gset[[1]])

#(3)µ÷ÕûpdµÄÐÐÃûË³ÐòÓëexpÁÐÃûÍêÈ«Ò»ÖÂ
p = identical(rownames(pd),colnames(exp));p
if(!p) exp = exp[,match(rownames(pd),colnames(exp))]
pd <- pd[,c("geo_accession","characteristics_ch1")]
pd$class <- NA
table(pd$characteristics_ch1)
pd[grep("grade 2",pd$characteristics_ch1),"class"] <- "Grade I/II"
pd[grep("grade 3",pd$characteristics_ch1),"class"] <- "Grade III/IV"
pd[grep("grade 4",pd$characteristics_ch1),"class"] <- "Grade III/IV"
table(pd$class)
pd <- na.omit(pd)

exp <- exp[,pd$geo_accession]
identical(pd$geo_accession,colnames(exp))
#(4)ÌáÈ¡Ð¾Æ¬Æ½Ì¨±àºÅ
gpl_number <- gset[[1]]@annotation

if(!require(hgu133plus2.db))BiocManager::install("hgu133plus2.db")
ls("package:hgu133plus2.db")
ids <- toTable(hgu133plus2SYMBOL)
head(ids)
table(rownames(exp)%in%ids$probe_id)
pd$class <- factor(pd$class)
####ADORA1
ADORA1 <- data.frame(t(exp[c(ids[which(ids$symbol=="ADORA1"),1]),]))
ADORA1$ADORA1 <- apply(ADORA1,1,mean)

identical(rownames(ADORA1),pd$geo_accession)
ADORA1$class <- pd$class
table(pd$class)

ggboxplot(ADORA1, x = "class", y = "ADORA1",color = "class",width = 0.4,
         add = "jitter",size = 1.2,add.params=list(size=1.5,jitter = 0.1))+
  stat_compare_means(method = "t.test",hjust = 0.5,label.x.npc = "center",vjust = 0,size = 3)+
  labs(title = "GSE4290")+xlab("num(Grade I/II)=45; num(Grade III/IV)=108")+
  theme(legend.position="none",plot.title=element_text(hjust=0.5),
        axis.line.x=element_line(linewidth=1.5),axis.ticks.x=element_line(linewidth=1.5),
        axis.line.y =element_line(linewidth=1.5),axis.ticks.y=element_line(linewidth=1.5),axis.ticks.length=unit(2,'mm'),
        axis.title.x = element_text(margin = margin(10,0,5,0)),axis.text.x = element_text(margin = margin(5,0,0,0)),
        axis.title.y = element_text(margin = margin(0,5,0,5)),axis.text.y = element_text(margin = margin(0,5,0,5)))+
  font("xy.text", size = 10)+font("ylab",size = 10)+font("title",size = 10, face = "bold")+font("xlab",size = 8)

ggsave("./PDF/GSE4290_ADORA1_Grade.pdf",he=4,wi=3)

###CD274
CD274 <- data.frame(t(exp[c(ids[which(ids$symbol=="CD274"),1]),]))
CD274$CD274 <- apply(CD274,1,mean)
identical(rownames(CD274),pd$geo_accession)
CD274$class <- pd$class

ggboxplot(CD274, x = "class", y = "CD274",color = "class",width = 0.4,
          add = "jitter",size = 1.2,add.params=list(size=1.5,jitter = 0.1))+
  stat_compare_means(method = "t.test",hjust = 0.5,label.x.npc = "center",vjust = 0,size = 3)+
  labs(title = "GSE4290")+xlab("num(Grade I/II)=45; num(Grade III/IV)=108")+
  theme(legend.position="none",plot.title=element_text(hjust=0.5),
        axis.line.x=element_line(linewidth=1.5),axis.ticks.x=element_line(linewidth=1.5),
        axis.line.y =element_line(linewidth=1.5),axis.ticks.y=element_line(linewidth=1.5),axis.ticks.length=unit(2,'mm'),
        axis.title.x = element_text(margin = margin(10,0,5,0)),axis.text.x = element_text(margin = margin(5,0,0,0)),
        axis.title.y = element_text(margin = margin(0,5,0,5)),axis.text.y = element_text(margin = margin(0,5,0,5)))+
  font("xy.text", size = 10)+font("ylab",size = 10)+font("title",size = 10, face = "bold")+font("xlab",size = 8)

ggsave("./PDF/GSE4290_CD274_Grade.pdf",he=4,wi=3)


######tumor,normal°´ÕÕËùÓÐµÄ½ºÖÊÁöÀ´·Ö

#(1)ÖØÐÂÌáÈ¡±í´ï¾ØÕóexp
exp<-data.frame(exprs(gset[[1]]))
exp = log2(exp+1)
#(2)ÖØÐÂÌáÈ¡ÁÙ´²ÐÅÏ¢
pd <- pData(gset[[1]])

#(3)µ÷ÕûpdµÄÐÐÃûË³ÐòÓëexpÁÐÃûÍêÈ«Ò»ÖÂ
p = identical(rownames(pd),colnames(exp));p
if(!p) exp = exp[,match(rownames(pd),colnames(exp))]
pd <- pd[,c("geo_accession","characteristics_ch1")]
pd$class <- NA
pd[grep("grade",pd$characteristics_ch1),"class"] <- "Tumor"
pd[grep("non-tumor",pd$characteristics_ch1),"class"] <- "Non-tumor"
pd <- na.omit(pd)

exp <- exp[,pd$geo_accession]
identical(pd$geo_accession,colnames(exp))
#(4)ÌáÈ¡Ð¾Æ¬Æ½Ì¨±àºÅ
gpl_number <- gset[[1]]@annotation

if(!require(hgu133plus2.db))BiocManager::install("hgu133plus2.db")
ls("package:hgu133plus2.db")
ids <- toTable(hgu133plus2SYMBOL)
head(ids)
table(rownames(exp)%in%ids$probe_id)
pd$class <- factor(pd$class)
####
ADORA1 <- data.frame(t(exp[c(ids[which(ids$symbol=="ADORA1"),1]),]))
ADORA1$ADORA1 <- apply(ADORA1,1,mean)

identical(rownames(ADORA1),pd$geo_accession)
ADORA1$class <- pd$class
table(pd$class)
ggviolin(ADORA1, x = "class", y = "ADORA1",fill = "class",width = 0.8,
         add = "boxplot",size = 0.8,add.params = list(width=0.1,size=0.7,fill="white")) +
  stat_compare_means(method = "t.test",hjust = 0.5,label.x.npc = "center",vjust = 0,size = 3)+
  labs(title = "GSE4290")+xlab("num(Non-tumor)=23; num(Tumor)=153")+
  theme(legend.position="none",plot.title=element_text(hjust=0.5),
        axis.line.x=element_line(linewidth=1.5),axis.ticks.x=element_line(linewidth=1.5),
        axis.line.y =element_line(linewidth=1.5),axis.ticks.y=element_line(linewidth=1.5),axis.ticks.length=unit(2,'mm'),
        axis.title.x = element_text(margin = margin(5,0,5,0)),axis.text.x = element_text(margin = margin(5,0,0,0)),
        axis.title.y = element_text(margin = margin(0,5,0,5)),axis.text.y = element_text(margin = margin(0,5,0,5)))+
  font("xy.text", size = 10)+font("ylab",size = 10)+font("title",size = 10, face = "bold")+font("xlab",size = 8)
ggsave("./PDF/GSE4290_ADORA1_normal_vs_all_tumor.pdf",he=4,wi=3)

CD274 <- data.frame(t(exp[c(ids[which(ids$symbol=="CD274"),1]),]))
CD274$CD274 <- apply(CD274,1,mean)

identical(rownames(CD274),pd$geo_accession)
CD274$class <- pd$class
ggviolin(CD274, x = "class", y = "CD274",fill = "class",width = 0.8,
         add = "boxplot",size = 0.8,add.params = list(width=0.1,size=0.7,fill="white")) +
  stat_compare_means(method = "t.test",hjust = 0.5,label.x.npc = "center",vjust = 0,size = 3)+
  labs(title = "GSE4290")+xlab("num(Non-tumor)=23; num(Tumor)=153")+
  theme(legend.position="none",plot.title=element_text(hjust=0.5),
        axis.line.x=element_line(linewidth=1.5),axis.ticks.x=element_line(linewidth=1.5),
        axis.line.y =element_line(linewidth=1.5),axis.ticks.y=element_line(linewidth=1.5),axis.ticks.length=unit(2,'mm'),
        axis.title.x = element_text(margin = margin(5,0,5,0)),axis.text.x = element_text(margin = margin(5,0,0,0)),
        axis.title.y = element_text(margin = margin(0,5,0,5)),axis.text.y = element_text(margin = margin(0,5,0,5)))+
  font("xy.text", size = 10)+font("ylab",size = 10)+font("title",size = 10, face = "bold")+font("xlab",size = 8)
ggsave("./PDF/GSE4290_CD274_normal_vs_all_tumor.pdf",he=4,wi=3)
