# Supplementary material for: Biomarker identification associated with M2 tumor-associated macrophage infiltration in glioblastoma
Source: Front Neurol. 2025 May 14;16:1545608. doi: 10.3389/fneur.2025.1545608 (PMC12117037; doi:10.3389/fneur.2025.1545608)
Supplement: SUPPLEMENTARY FILE S1 — R working documents. [file Data_Sheet_5.zip › step9-check-by-TCGA.R]

rm(list = ls())
###TCGA
library(ggplot2)
library(ggpubr)
TCGA <- read.table("./input/TCGA_mRNAseq_702.txt",header = T,sep = "\t",row.names = 1,check.names = F)
clinical <- read.table("./input/TCGA_mRNAseq_702_clinical.txt",header = T,sep = "\t")

table(colnames(TCGA)%in%clinical$ID)
clinical$class <- ""
clinical[which(clinical$Grade=="Grade II"),"class"] <- "Grade I/II"
clinical[which(clinical$Grade=="Grade III"|clinical$Grade=="Grade IV"),"class"] <- "Grade III/IV"
table(clinical$class)
table(clinical$Histology)
dim(clinical)
table(clinical$Histology,clinical$class)

# clinical <- na.omit(clinical)
TCGA <- TCGA[,clinical$ID]
clinical$class <- factor(clinical$class)


###ADORA1
ADORA1<- data.frame(t(TCGA["ADORA1",]))
identical(rownames(ADORA1),clinical$ID)
ADORA1$class <- clinical$class
table(clinical$class)
ggboxplot(ADORA1, x = "class", y = "ADORA1",color = "class",width = 0.4,
                     add = "jitter",size = 1.2,add.params=list(size=1.5,jitter = 0.1))+
  stat_compare_means(method = "t.test",hjust = 0.5,label.x.npc = "center",vjust = 0,size = 3)+
  labs(title = "TCGA")+xlab("num(Grade I/II)=211; num(Grade III/IV)=381")+
  theme(legend.position="none",plot.title=element_text(hjust=0.5),
        #axis.line.x=element_line(linewidth=1.5),axis.ticks.x=element_line(linewidth=1.5),
        #axis.line.y =element_line(linewidth=1.5),axis.ticks.y=element_line(linewidth=1.5),axis.ticks.length=unit(2,'mm'),
        axis.title.x = element_text(margin = margin(10,0,5,0)),axis.text.x = element_text(margin = margin(5,0,0,0)),
        axis.title.y = element_text(margin = margin(0,5,0,5)),axis.text.y = element_text(margin = margin(0,5,0,5)))+
  font("xy.text", size = 10)+font("ylab",size = 10)+font("title",size = 10, face = "bold")+font("xlab",size = 8)

ggsave("PDF/TCGA_ADORA1_Grade.pdf",he=4,wi=3)
###CD274
CD274<- data.frame(t(TCGA["CD274",]))
identical(rownames(CD274),clinical$ID)
CD274$class <- clinical$class
ggboxplot(CD274, x = "class", y = "CD274",color = "class",width = 0.4,
          add = "jitter",size = 1.2,add.params=list(size=1.5,jitter = 0.1))+
  stat_compare_means(method = "t.test",hjust = 0.5,label.x.npc = "center",vjust = 0,size = 3)+
  labs(title = "TCGA")+xlab("num(Grade I/II)=211; num(Grade III/IV)=381")+
  theme(legend.position="none",plot.title=element_text(hjust=0.5),
        axis.line.x=element_line(linewidth=1.5),axis.ticks.x=element_line(linewidth=1.5),
        axis.line.y =element_line(linewidth=1.5),axis.ticks.y=element_line(linewidth=1.5),axis.ticks.length=unit(2,'mm'),
        axis.title.x = element_text(margin = margin(10,0,5,0)),axis.text.x = element_text(margin = margin(5,0,0,0)),
        axis.title.y = element_text(margin = margin(0,5,0,5)),axis.text.y = element_text(margin = margin(0,5,0,5)))+
  font("xy.text", size = 10)+font("ylab",size = 10)+font("title",size = 10, face = "bold")+font("xlab",size = 8)
ggsave("PDF/TCGA_CD274_Grade.pdf",he=4,wi=3)

###tumor correlation
identical(clinical$ID,colnames(TCGA))

ADORA1 <- data.frame(t(TCGA["ADORA1",]))
CD274 <- data.frame(t(TCGA["CD274",]))

ab <- merge(ADORA1,CD274,by="row.names")
row.names(ab) <- ab$Row.names
ab <- ab[,c("ADORA1","CD274")]

ggscatter(ab, x = "ADORA1", y = "CD274",
          add = "reg.line", conf.int = TRUE,color = "black",size =1.5,
          add.params = list(fill = "lightgray",size = 1.2))+
  stat_cor(method = "pearson",size=4)+
  theme(axis.line.x=element_line(linewidth=1.5),axis.ticks.x=element_line(linewidth=1.5),
        axis.line.y =element_line(linewidth=1.5),axis.ticks.y=element_line(linewidth=1.5),axis.ticks.length=unit(2,'mm'),
        axis.title.x = element_text(margin = margin(5,0,5,0)),axis.text.x = element_text(margin = margin(5,0,0,0)),
        axis.title.y = element_text(margin = margin(0,5,0,5)),axis.text.y = element_text(margin = margin(0,5,0,5)))+
  font("xy.text", size = 15)+font("xylab",size = 15)+font("title",size = 15, face = "bold")
ggsave("./PDF/TCGA_tumor_CD274_ADORA1_corr.pdf",he=4,wi=4)

###gbm correlation
clinical.gbm <- clinical[which(clinical$Histology=="GBM"),]
TCGA.gbm <- TCGA[,clinical.gbm$ID]
ADORA1.gbm <- data.frame(t(TCGA.gbm["ADORA1",]))
CD274.gbm <- data.frame(t(TCGA.gbm["CD274",]))

ab.gbm <- merge(ADORA1.gbm,CD274.gbm,by="row.names")
row.names(ab.gbm) <- ab.gbm$Row.names
ab.gbm <- ab.gbm[,c("ADORA1","CD274")]

ggscatter(ab.gbm, x = "ADORA1", y = "CD274",
          add = "reg.line", conf.int = TRUE,color = "black",size =1.5,
          add.params = list(fill = "lightgray",size = 1.2))+
  stat_cor(method = "pearson",size=4)+
  theme(axis.line.x=element_line(linewidth=1.5),axis.ticks.x=element_line(linewidth=1.5),
        axis.line.y =element_line(linewidth=1.5),axis.ticks.y=element_line(linewidth=1.5),axis.ticks.length=unit(2,'mm'),
        axis.title.x = element_text(margin = margin(5,0,5,0)),axis.text.x = element_text(margin = margin(5,0,0,0)),
        axis.title.y = element_text(margin = margin(0,5,0,5)),axis.text.y = element_text(margin = margin(0,5,0,5)))+
  font("xy.text", size = 15)+font("xylab",size = 15)+font("title",size = 15, face = "bold")
ggsave("./PDF/TCGA_gbm_CD274_ADORA1_corr.pdf",he=4,wi=4)
